# Supplementary material for: Structural and functional analysis of Escherichia coli membrane disruption by Ib-M peptides
Source: PLoS One. 2025 Oct 8;20(10):e0334029. doi: 10.1371/journal.pone.0334029 (PMC12507217; doi:10.1371/journal.pone.0334029)
Supplement: S1 Raw Images — (ZIP) [file pone.0334029.s009.zip]

Archive with 16 entries (15 files):
- S4Fig/
- S4Fig/2A_25X.tif
- S4Fig/2B_50X.tif
- S4Fig/2C_100X.tif
- S4Fig/2D_25X.tif
- S4Fig/2E_50X.tif
- S4Fig/2F_100X.tif
- S4Fig/2G_25X.tif
- S4Fig/2H_50X.tif
- S4Fig/2I_100X.tif
- S4Fig/2J_25X.tif
- S4Fig/2K_50X.tif
- S4Fig/2L_100X.tif
- S4Fig/2M_25X.tif
- S4Fig/2N_50X.tif
- S4Fig/2O_100X.tif
