# Supplementary material for: Structural and functional analysis of Escherichia coli membrane disruption by Ib-M peptides
Source: PLoS One. 2025 Oct 8;20(10):e0334029. doi: 10.1371/journal.pone.0334029 (PMC12507217; doi:10.1371/journal.pone.0334029)
Supplement: S2 Raw Images — (ZIP) [file pone.0334029.s010.zip]

Archive with 11 entries (10 files):
- S5Fig/
- S5Fig/S3A_50X.tif
- S5Fig/S3B_50X.tif
- S5Fig/S3C_50X.tif
- S5Fig/S3D_50X.tif
- S5Fig/S3E_50X.tif
- S5Fig/S3F_50X.tif
- S5Fig/S3G_50X.tif
- S5Fig/S3H_50X.tif
- S5Fig/S3I_50X.tif
- S5Fig/S3J_50X.tif
