# Supplementary material for: Structural and functional analysis of Escherichia coli membrane disruption by Ib-M peptides
Source: PLoS One. 2025 Oct 8;20(10):e0334029. doi: 10.1371/journal.pone.0334029 (PMC12507217; doi:10.1371/journal.pone.0334029)
Supplement: S3 Raw Images — (ZIP) [file pone.0334029.s011.zip]

Archive with 12 entries (11 files):
- S6Fig/
- S6Fig/3A_50X.tif
- S6Fig/3B_25X.tif
- S6Fig/3C_10X.tif
- S6Fig/3D_8X.tif
- S6Fig/3E_12X.tif
- S6Fig/3F_20X.tif
- S6Fig/3G_30X.tif
- S6Fig/3H_25X.tif
- S6Fig/3I_30X.tif
- S6Fig/3J_30X.tif
- S6Fig/3K_15X.tif
