# Supplementary material for: Structural and functional analysis of Escherichia coli membrane disruption by Ib-M peptides
Source: PLoS One. 2025 Oct 8;20(10):e0334029. doi: 10.1371/journal.pone.0334029 (PMC12507217; doi:10.1371/journal.pone.0334029)
Supplement: S1 File — (XLSX) [file pone.0334029.s012.xlsx]

## Sheet: MIC_MBC
Minimum Inhibitory Concentration (MIC)
E. coli strain	ATCC 25922									ATCC ML35
Cell density	5x105 CFU/mL					1x108 CFU/mL				5x105 CFU/mL
Antimicrobial (concentration)	Ib-M1 (100-0.78 µM)	Ib-M2 (100-0.78 µM)	Ib-M6 (100-0.78 µM)	Streptomycin (50-0.78 µM)	Polymyxin B (25-0.0007 µM)	Ib-M1 (200-1.56 µM)	Ib-M2 (200-1.56 µM)	Ib-M6 (200-1.56 µM)	Polymyxin B (25-0.0007 µM)	Ib-M1 (100-0.78 µM)	Ib-M2 (100-0.78 µM)	Ib-M6 (100-0.78 µM)	Streptomycin (50-1.56 µM)	Polymyxin B (25-0.0007 µM)
Experiment 1	12.5	12.5	12.5	6.25	0.09	200	100	200	1.56	6.25	6.25	6.25	6.25	0.39
	12.5	12.5	12.5	6.25	0.09	200	100	200	1.56	6.25	6.25	6.25	6.25	0.39
	12.5	12.5	12.5	6.25	0.09	200	100	200	1.56	6.25	6.25	6.25	6.25	0.39
Experiment 2	12.5	12.5	12.5	6.25	0.09	200	100	200	1.56	6.25	6.25	6.25	6.25	0.09
	12.5	12.5	12.5	6.25	0.09	200	100	200	1.56	6.25	6.25	6.25	6.25	0.09
	12.5	12.5	12.5	6.25	0.09	200	100	200	1.56	6.25	6.25	6.25	6.25	0.09
Experiment 3	12.5	12.5	12.5	6.25	0.09	200	100	200	1.56	6.25	6.25	6.25	6.25	0.09
	12.5	12.5	12.5	6.25	0.09	200	100	200	1.56	6.25	6.25	6.25	6.25	0.09
	12.5	12.5	12.5	6.25	0.09	200	100	200	1.56	6.25	6.25	6.25	6.25	0.09
Mean	12.5	12.5	12.5	6.25	0.09	200	100	200	1.56	6.25	6.25	6.25	6.25	0.19
Standard deviation (SD)	0	0	0	0	0	0	0	0	0	0	0	0	0	0.15
Minimum Bactericidal Concentration (MBC)
E. coli strain	ATCC 25922
Antimicrobial	Ib-M1 (100-0.78 µM)	Ib-M2 (100-0.78 µM)	Ib-M6 (100-0.78 µM)
Experiment 1	25	12.5	25
	25	12.5	25
	25	12.5	25
Experiment 2	25	25	12.5
	12.5	12.5	25
	25	12.5	25
Experiment 3	25	12.5	25
	50	12.5	25
	25	12.5	25
Mean	26.3889	13.8889	23.6111
Standard deviation (SD)	9.7717	4.16667	4.16667
CFU: Colony-forming unit

## Sheet: Ib_M1 Kinetics
					Inhibition kinetics Ib-M1 vs E. coli ATCC25922
Time (h)	8xMIC (100 μM)											4xMIC (50 μM)											2xMIC (25 μM)											1xMIC (12.5 μM)											0.5xMIC (6.25 μM)
	Experiment 1			Experiment 2			Experiment 3			Mean	SD	Experiment 1			Experiment 2			Experiment 3			Mean	SD	Experiment 1			Experiment 2			Experiment 3			Mean	SD	Experiment 1			Experiment 2			Experiment 3			Mean	SD	Experiment 1			Experiment 2
0	0.1365	0.1526	0.1524	0.1406	0.1671	0.1568	0.1567	0.1789	0.1696	0.1568	0.0135549	0.1216	0.1063	0.1002	0.09839	0.1051	0.1016	0.09548	0.1048	0.1075	0.104552	0.00750556	0.1079	0.08635	0.07086	0.07952	0.08027	0.08156	0.07229	0.07976	0.07746	0.0817744	0.0108549	0.08918	0.06357	0.05135	0.0677	0.06158	0.06338	0.0533	0.05466	0.05698	0.0624111	0.0114152	0.0575	0.03195	0.02262	0.03049	0.03434
2	0.1015	0.1115	0.1064	0.1058	0.123	0.1174	0.1122	0.1199	0.1181	0.112867	0.00727461	0.09424	0.09402	0.09394	0.08837	0.09282	0.08864	0.08392	0.08922	0.09245	0.0908467	0.00352218	0.07143	0.07589	0.07475	0.0771	0.07966	0.07756	0.06857	0.07156	0.07121	0.0741922	0.00367336	0.05639	0.06055	0.06446	0.0694	0.06695	0.06859	0.05222	0.05596	0.0577	0.0613578	0.00621716	0.03678	0.04071	0.03942	0.04197	0.04287
4	0.08302	0.09232	0.08621	0.08743	0.1028	0.1004	0.09097	0.09594	0.09823	0.0930356	0.00678323	0.0796	0.07988	0.08276	0.07575	0.08014	0.07585	0.07222	0.07743	0.08172	0.0783722	0.00334181	0.06073	0.06476	0.0662	0.06841	0.07157	0.06884	0.06029	0.0618	0.06226	0.0649844	0.00401868	0.04818	0.05352	0.05823	0.06079	0.05964	0.06134	0.04532	0.05021	0.05173	0.0543289	0.00589142	0.03094	0.03593	0.03489	0.0369	0.03705
6	0.0685	0.07644	0.07269	0.07401	0.08616	0.0838	0.0765	0.07861	0.08194	0.0776278	0.00563387	0.06654	0.06777	0.07086	0.06115	0.06641	0.06319	0.06047	0.06579	0.07054	0.0658578	0.00370279	0.05067	0.05546	0.05754	0.05861	0.06266	0.05946	0.05216	0.05351	0.05391	0.0559978	0.00386531	0.04181	0.04837	0.05197	0.05194	0.05306	0.0556	0.03938	0.04452	0.04618	0.0480922	0.00550854	0.03043	0.03731	0.03624	0.03491	0.03531
8	0.05777	0.06428	0.06147	0.06355	0.07426	0.07001	0.06446	0.06681	0.07054	0.0659056	0.00506312	0.0556	0.05732	0.06096	0.05001	0.05546	0.05327	0.0504	0.05665	0.06133	0.0556667	0.00402057	0.04313	0.04874	0.05051	0.05099	0.05535	0.05242	0.04571	0.04685	0.04754	0.0490267	0.00371408	0.03783	0.04458	0.04911	0.04676	0.04883	0.05268	0.03438	0.03987	0.04162	0.0439622	0.00597975	0.04387	0.07563	0.075	0.05314	0.04537
10	0.04958	0.05456	0.05293	0.05454	0.06344	0.06017	0.05603	0.05846	0.06182	0.0568367	0.00448907	0.04741	0.04959	0.05387	0.04262	0.04746	0.04601	0.04339	0.04951	0.05501	0.0483189	0.00421732	0.03728	0.04355	0.04538	0.04391	0.04822	0.04599	0.04007	0.04146	0.04158	0.0430489	0.00332891	0.03547	0.04321	0.04769	0.04222	0.04555	0.05045	0.03111	0.03637	0.0384	0.0411633	0.00629964	0.1567	0.2568	0.2645	0.2289	0.1928
12	0.04311	0.04802	0.04603	0.04748	0.05628	0.05323	0.04848	0.0509	0.05479	0.0498133	0.00431749	0.04178	0.04439	0.04902	0.0373	0.04255	0.04063	0.03787	0.04447	0.04977	0.0430867	0.00436196	0.03307	0.03941	0.04169	0.03941	0.04316	0.04162	0.0354	0.03703	0.03776	0.0387278	0.00325228	0.0343	0.04284	0.04765	0.04037	0.04593	0.0493	0.02798	0.03296	0.03581	0.0396822	0.00734472	0.398	0.4234	0.4351	0.442	0.4739
14	0.03796	0.04225	0.04144	0.04154	0.05071	0.04652	0.04282	0.04542	0.04931	0.0442189	0.00410331	0.0376	0.0408	0.04462	0.03348	0.03771	0.03691	0.03385	0.04007	0.0461	0.0390156	0.00434974	0.02948	0.03645	0.03915	0.0361	0.03912	0.03826	0.03252	0.03406	0.03459	0.0355256	0.0032273	0.03368	0.04346	0.04924	0.03776	0.04609	0.04954	0.02561	0.03078	0.03394	0.0389	0.00857557	0.5719	0.7231	0.6221	0.5463	0.6168
16	0.03391	0.03805	0.03758	0.03697	0.04603	0.04263	0.03812	0.04075	0.04377	0.0397567	0.00382398	0.03458	0.0381	0.04195	0.03146	0.03451	0.03367	0.03094	0.03695	0.04296	0.0361244	0.00425585	0.02729	0.03433	0.03696	0.03328	0.03663	0.03559	0.03079	0.03173	0.03219	0.0331989	0.00309869	0.03301	0.05539	0.07372	0.03735	0.04599	0.0492	0.02414	0.02915	0.03217	0.0422356	0.0155559	0.7331	0.8041	0.7507	0.6742	0.7394
18	0.03077	0.034	0.03388	0.03358	0.04148	0.03822	0.03417	0.03736	0.03986	0.0359244	0.00347687	0.03182	0.03517	0.03905	0.02882	0.03186	0.03084	0.02858	0.03428	0.04042	0.0334267	0.00419425	0.0247	0.03201	0.03502	0.03144	0.03382	0.03325	0.029	0.02989	0.03042	0.0310611	0.00307437	0.0327	0.036	0.0369	0.03604	0.04835	0.0543	0.02277	0.02751	0.03079	0.0361511	0.00983086	0.8861	0.9247	0.8959	0.8019	0.8583
20	0.02888	0.03194	0.03171	0.03077	0.03818	0.03544	0.03134	0.03422	0.03641	0.03321	0.00302068	0.0302	0.03339	0.03785	0.02728	0.03004	0.02908	0.02692	0.03235	0.03866	0.0317522	0.00423929	0.02366	0.03127	0.03424	0.02992	0.03201	0.03213	0.02824	0.02848	0.02871	0.0298511	0.0030668	0.0328	0.0365	0.0376	0.03458	0.08996	0.1274	0.02125	0.02606	0.0294	0.0483944	0.0358086	1.051	1.052	1.035	0.9763	1.046
22	0.0271	0.02973	0.02972	0.02877	0.03562	0.03306	0.02922	0.03215	0.03419	0.0310622	0.00282078	0.02846	0.0316	0.03607	0.02598	0.0281	0.02731	0.0258	0.03065	0.03696	0.0301033	0.00411082	0.02236	0.0299	0.0332	0.02881	0.03041	0.03077	0.02649	0.0272	0.02757	0.0285233	0.00310719	0.034	0.0385	0.039	0.03281	0.0371	0.0393	0.01989	0.02481	0.02839	0.0326444	0.00691781	1.15	1.138	1.127	1.095	1.149
24	0.0261	0.02739	0.02806	0.02746	0.03373	0.03111	0.0275	0.03023	0.03214	0.0293022	0.00259525	0.02772	0.03069	0.03463	0.02528	0.02682	0.0258	0.02446	0.02925	0.03548	0.0289033	0.00399379	0.02132	0.0292	0.03284	0.02809	0.02917	0.02983	0.02541	0.02639	0.02667	0.0276578	0.00324478	0.0399	0.0543	0.0616	0.03665	0.0337	0.0365	0.01835	0.0232	0.02678	0.0367756	0.0139928	1.206	1.185	1.185	1.159	1.205
h: hour
SD: Standard deviation
[truncated: 28 more columns]

## Sheet: Ib-M2 Kinetics
					Inhibition kinetics Ib-M2 vs E. coli ATCC25922
Time (h)	8xMIC (100 μM)											4xMIC (50 μM)											2xMIC (25 μM)											1xMIC (12.5 μM)											0.5xMIC (6.25 μM)
	Experiment 1			Experiment 2			Experiment 3			Mean	SD	Experiment 1			Experiment 2			Experiment 3			Mean	SD	Experiment 1			Experiment 2			Experiment 3			Mean	SD	Experiment 1			Experiment 2			Experiment 3			Mean	SD	Experiment 1			Experiment 2
0	0.3349	0.3405	0.3465	0.3346	0.3424	0.3458	0.3697	0.375	0.3619	0.350144	0.0149899	0.2303	0.2303	0.237	0.2118	0.2152	0.2107	0.224	0.2347	0.2279	0.224656	0.00985763	0.131	0.1322	0.1384	0.1114	0.1148	0.1224	0.1222	0.123	0.1289	0.124922	0.00858891	0.08515	0.08319	0.0843	0.07716	0.07525	0.07445	0.07428	0.07935	0.07997	0.0792333	0.00424957	0.02593	0.0249	0.02496	0.02841	0.0286
2	0.2169	0.2103	0.2145	0.2181	0.2194	0.2253	0.2344	0.2273	0.2227	0.220989	0.00728997	0.1597	0.1536	0.1599	0.1488	0.1479	0.1474	0.1423	0.1527	0.1515	0.151533	0.00575912	0.1033	0.102	0.1056	0.09631	0.09904	0.1634	0.08884	0.09087	0.09541	0.104974	0.0226015	0.07711	0.07281	0.07505	0.07427	0.07318	0.07284	0.06019	0.06072	0.06178	0.0697722	0.00679906	0.041	0.0412	0.04032	0.03779	0.03546
4	0.1596	0.1554	0.158	0.1663	0.1663	0.1732	0.1797	0.1766	0.1702	0.167256	0.00846199	0.1469	0.1424	0.1457	0.1361	0.1329	0.1353	0.1316	0.1419	0.1424	0.139467	0.00560067	0.09411	0.09165	0.0939	0.08678	0.08991	0.1738	0.08049	0.08252	0.08604	0.0976889	0.0289345	0.06905	0.06568	0.06733	0.06834	0.06553	0.06506	0.05329	0.05356	0.05452	0.0624844	0.00665779	0.03594	0.03827	0.03672	0.03501	0.0342
6	0.1176	0.1146	0.1172	0.125	0.1261	0.1322	0.1419	0.1404	0.1314	0.127378	0.00993514	0.1325	0.1276	0.1312	0.1207	0.1186	0.1202	0.1185	0.1309	0.1319	0.125789	0.00615436	0.0848	0.0826	0.0833	0.07638	0.07842	0.173	0.07093	0.07331	0.07672	0.0888289	0.0319013	0.06169	0.05961	0.06044	0.06116	0.05809	0.05756	0.04799	0.04786	0.04846	0.0558733	0.00597574	0.03555	0.03833	0.03638	0.04132	0.03836
8	0.08675	0.08465	0.08834	0.0964	0.09941	0.1039	0.1143	0.1137	0.1037	0.0990167	0.0110274	0.1151	0.1137	0.1183	0.1061	0.1016	0.106	0.1069	0.1196	0.1205	0.111978	0.00695679	0.07611	0.07342	0.07402	0.06755	0.06853	0.1709	0.06312	0.06515	0.06833	0.0807922	0.034058	0.05667	0.05506	0.05517	0.05446	0.0517	0.05065	0.04312	0.04346	0.04364	0.0504367	0.00557747	0.06943	0.07168	0.06268	0.1972	0.1415
10	0.06551	0.06515	0.06769	0.07446	0.07767	0.08307	0.09262	0.09312	0.08388	0.07813	0.0108544	0.1012	0.0991	0.1042	0.09266	0.0878	0.09365	0.09677	0.1093	0.1105	0.0994644	0.0076446	0.06815	0.06473	0.06467	0.05972	0.06055	0.1665	0.05634	0.05811	0.06112	0.0733211	0.0351326	0.05262	0.05078	0.05039	0.0494	0.04638	0.04527	0.03908	0.039	0.03946	0.04582	0.00544918	0.2454	0.2466	0.2454	0.4416	0.4084
12	0.0493	0.05035	0.05224	0.05923	0.06235	0.06732	0.0762	0.07695	0.06756	0.0623889	0.0105063	0.09047	0.0885	0.09353	0.08136	0.0767	0.08261	0.08783	0.1004	0.1022	0.0892889	0.00850177	0.062	0.05914	0.05878	0.05374	0.05418	0.162	0.05147	0.05312	0.05543	0.0677622	0.0355	0.04916	0.04758	0.04727	0.04605	0.04149	0.04131	0.03585	0.03556	0.03597	0.0422489	0.00550469	0.4071	0.4157	0.3823	0.5812	0.5595
14	0.03816	0.03996	0.04104	0.04778	0.052	0.05622	0.06312	0.06355	0.05446	0.0506989	0.00961846	0.08282	0.08108	0.08728	0.07319	0.06741	0.07358	0.08049	0.09252	0.09478	0.0814611	0.00911347	0.05719	0.05511	0.0545	0.0493	0.04907	0.1591	0.04723	0.04882	0.0509	0.0634689	0.0360198	0.04639	0.04557	0.04489	0.04293	0.03845	0.03802	0.03268	0.0323	0.03311	0.0393711	0.0057821	0.5721	0.5519	0.5024	0.65	0.6348
16	0.03028	0.03179	0.03289	0.03931	0.04295	0.04797	0.05296	0.05412	0.04484	0.0419011	0.00896777	0.07452	0.073	0.07883	0.06544	0.05969	0.06501	0.07327	0.0851	0.08766	0.0736133	0.00930364	0.05349	0.05072	0.05009	0.04543	0.04505	0.1524	0.04391	0.04547	0.04741	0.05933	0.0350441	0.04445	0.04316	0.04254	0.03955	0.03688	0.03577	0.03023	0.02998	0.03055	0.0370122	0.00579746	0.7263	0.6957	0.6448	0.7626	0.7599
18	0.02365	0.02519	0.02646	0.03353	0.03638	0.04212	0.04486	0.04563	0.0371	0.0349911	0.00842152	0.06704	0.06527	0.07138	0.0581	0.05261	0.05792	0.06705	0.07896	0.0818	0.0666811	0.00969585	0.0499	0.0465	0.04586	0.04232	0.0421	0.1505	0.04101	0.04272	0.04449	0.0561556	0.0354863	0.04217	0.04089	0.04006	0.03754	0.03328	0.03364	0.02853	0.02774	0.02869	0.0347267	0.00566432	0.8579	0.7929	0.736	0.9353	0.97
20	0.0198	0.02127	0.02215	0.02965	0.03151	0.03777	0.03863	0.03926	0.03115	0.0301322	0.0076325	0.06207	0.0604	0.0668	0.05281	0.04743	0.05236	0.06195	0.07322	0.07614	0.0614644	0.0096081	0.04791	0.04472	0.04432	0.04051	0.03985	0.1491	0.03858	0.04063	0.04209	0.05419	0.0357092	0.04123	0.03962	0.03922	0.03565	0.0324	0.03115	0.02606	0.02592	0.02689	0.0331267	0.00608819	1.007	0.9282	0.8899	1.074	1.107
22	0.01681	0.01789	0.01888	0.02674	0.02747	0.03441	0.03358	0.03438	0.02673	0.0263211	0.00708559	0.05746	0.05565	0.06188	0.04795	0.04246	0.04751	0.05715	0.06863	0.07136	0.0566722	0.00968081	0.04604	0.04263	0.04211	0.03888	0.03807	0.1478	0.03657	0.03863	0.0403	0.0523367	0.0359125	0.03962	0.03811	0.03733	0.03373	0.03061	0.0296	0.02503	0.02434	0.02556	0.0315478	0.00593064	1.107	1.049	1.025	1.154	1.173
24	0.01345	0.01508	0.01593	0.02454	0.02438	0.03267	0.02983	0.03018	0.02341	0.0232744	0.00706568	0.05226	0.05039	0.05672	0.04428	0.03932	0.04403	0.05314	0.06391	0.06722	0.0523633	0.00923612	0.04482	0.04081	0.04022	0.03792	0.03753	0.1446	0.03525	0.03679	0.03866	0.0507333	0.0353082	0.0384	0.03656	0.0356	0.03275	0.02909	0.02748	0.02393	0.02296	0.02364	0.0300456	0.00598469	1.142	1.121	1.096	1.191	1.232
h: hour
SD: Standard deviation
[truncated: 28 more columns]

## Sheet: Ib-M6 Kinetics
					Inhibition kinetics Ib-M6 vs E. coli ATCC25922
Time (h)	8xMIC (100 μM)											4xMIC (50 μM)											2xMIC (25 μM)											1xMIC (12.5 μM)											0.5xMIC (6.25 μM)
	Experiment 1			Experiment 2			Experiment 3			Mean	SD	Experiment 1			Experiment 2			Experiment 3			Mean	SD	Experiment 1			Experiment 2			Experiment 3			Mean	SD	Experiment 1			Experiment 2			Experiment 3			Mean	SD	Experiment 1			Experiment 2
0	0.3932	0.3689	0.4045	0.393	0.337	0.3835	0.4631	0.4365	0.4387	0.402044	0.0388875	0.2686	0.2431	0.2474	0.2453	0.2943	0.2943	0.2868	0.1269	0.1269	0.237067	0.0656729	0.122	0.1244	0.131	0.1365	0.1324	0.07497	0.07456	0.07636	0.07508	0.105252	0.0287829	0.08177	0.07901	0.0785	0.02671	0.02487	0.02548	0.02838	0.0304	0.03078	0.0451	0.0260846	0.03501	0.0002575	4.283e-05	-0.00127	0.006314
2	0.2568	0.2242	0.2512	0.2672	0.2293	0.2597	0.2948	0.2828	0.2845	0.261167	0.0241935	0.1805	0.1689	0.1706	0.1695	0.1803	0.1804	0.1751	0.1049	0.1059	0.159567	0.0310634	0.1017	0.1055	0.1028	0.1101	0.1038	0.0728	0.07219	0.0736	0.0721	0.09051	0.0170862	0.07228	0.06844	0.06644	0.04062	0.03793	0.03772	0.02993	0.03222	0.03298	0.0465067	0.0172842	0.03525	0.01458	0.01401	0.01278	0.01131
4	0.1945	0.1673	0.1966	0.2117	0.1811	0.2049	0.2327	0.2226	0.2246	0.204	0.0214197	0.1538	0.1476	0.1465	0.1476	0.1452	0.148	0.141	0.09485	0.09484	0.135488	0.0232781	0.08944	0.09185	0.09321	0.1008	0.09396	0.06273	0.06186	0.06376	0.06149	0.0799	0.0168268	0.06391	0.06029	0.05855	0.03202	0.02909	0.03124	0.02076	0.02283	0.02443	0.0381244	0.0175452	0.02864	0.03077	0.03242	0.02848	0.09533
6	0.1441	0.122	0.1497	0.167	0.1371	0.1604	0.1826	0.1763	0.1803	0.157722	0.0209712	0.1346	0.1298	0.1274	0.1283	0.1272	0.1318	0.1226	0.08362	0.08348	0.118756	0.0202298	0.07491	0.07773	0.08123	0.08947	0.08139	0.05437	0.05456	0.05541	0.05145	0.0689467	0.0147837	0.05651	0.05307	0.05112	0.0248	0.02276	0.02369	0.01718	0.01699	0.01778	0.0315444	0.0168145	0.02298	0.1969	0.2079	0.2274	0.5106
8	0.1096	0.08975	0.1141	0.1359	0.1026	0.1252	0.1464	0.1397	0.146	0.12325	0.0203305	0.1156	0.1098	0.1069	0.1073	0.121	0.1255	0.1131	0.0731	0.07251	0.104979	0.0192333	0.06441	0.06635	0.07108	0.07923	0.07112	0.04734	0.04627	0.0471	0.04214	0.0594489	0.0137269	0.05012	0.04679	0.04449	0.04396	0.05914	0.03279	0.1139	0.06634	0.05154	0.0565633	0.02351	0.02061	0.4829	0.4885	0.4641	0.7329
10	0.08444	0.06795	0.08494	0.1111	0.07749	0.09781	0.1165	0.1115	0.1205	0.0969144	0.0189403	0.09708	0.09333	0.08866	0.08967	0.1052	0.1069	0.09713	0.06484	0.06381	0.0896244	0.0156056	0.05516	0.05662	0.06311	0.07097	0.06203	0.04063	0.03987	0.04084	0.03491	0.0515711	0.0127798	0.04438	0.04123	0.03891	0.214	0.2218	0.2149	0.4042	0.347	0.3369	0.207036	0.140478	0.1466	0.6501	0.6735	0.6284	0.8493
12	0.06577	0.05216	0.06531	0.09123	0.05987	0.07885	0.09343	0.08819	0.09489	0.0766333	0.0161754	0.08242	0.0832	0.07542	0.07664	0.08919	0.09002	0.08104	0.05806	0.05719	0.07702	0.012021	0.04819	0.04962	0.05673	0.06462	0.05544	0.03586	0.03496	0.03561	0.02898	0.0455567	0.0121933	0.03934	0.03608	0.03413	0.4395	0.4601	0.4132	0.5903	0.5354	0.5217	0.341083	0.234478	0.2912	0.7487	0.7696	0.7343	0.9692
14	0.05228	0.04112	0.05032	0.07967	0.04717	0.06261	0.07484	0.07069	0.07635	0.0616722	0.0143385	0.07089	0.07168	0.06521	0.06684	0.07792	0.07861	0.07045	0.05101	0.05009	0.0669667	0.0102946	0.04213	0.04452	0.05181	0.05969	0.05032	0.03112	0.0305	0.03125	0.02414	0.0406089	0.0120027	0.03517	0.0317	0.02989	0.6116	0.6157	0.597	0.8173	0.7057	0.6484	0.454718	0.323687	0.4729	0.8633	0.8991	0.8576	1.097
16	0.04172	0.03307	0.04052	0.06972	0.03793	0.05059	0.06048	0.05787	0.06243	0.0504811	0.0127679	0.06135	0.06381	0.0564	0.05879	0.06907	0.07009	0.06248	0.04766	0.04605	0.0595222	0.00840989	0.03792	0.04027	0.04783	0.05566	0.04565	0.02756	0.02638	0.02753	0.01981	0.0365122	0.0119205	0.03125	0.0278	0.02606	0.701	0.7104	0.6907	1.015	0.9339	0.747	0.542568	0.401022	0.6296	0.9651	1.006	0.9642	1.196
18	0.03336	0.02674	0.03224	0.06419	0.03115	0.04146	0.04986	0.04816	0.05191	0.0421189	0.0123034	0.05381	0.0558	0.04956	0.05131	0.06288	0.06382	0.05617	0.04341	0.04175	0.0531678	0.0076338	0.0348	0.03635	0.04435	0.05229	0.04197	0.02404	0.02297	0.02416	0.01581	0.0329711	0.0119915	0.02775	0.02478	0.02293	0.8196	0.8304	0.7991	1.135	1.085	0.9175	0.629118	0.467297	0.8878	1.05	1.086	1.049	1.256
20	0.02797	0.02278	0.02687	0.05874	0.02652	0.03511	0.04122	0.0402	0.04354	0.0358833	0.0113578	0.04792	0.05057	0.04393	0.04516	0.05746	0.05828	0.05077	0.04051	0.03904	0.0481822	0.00680227	0.03179	0.03387	0.04185	0.04962	0.03895	0.02135	0.02123	0.02168	0.01257	0.0303233	0.0119764	0.02548	0.02186	0.01981	0.9623	0.9763	0.9283	1.212	1.159	1.063	0.707561	0.521878	1.067	1.131	1.151	1.113	1.3
22	0.02298	0.0192	0.02235	0.05529	0.02272	0.03065	0.03502	0.03463	0.03729	0.0311256	0.0112129	0.04296	0.04614	0.03899	0.03998	0.05334	0.05408	0.04681	0.03762	0.03615	0.0440078	0.00657634	0.0291	0.03152	0.03949	0.04711	0.03616	0.01865	0.01823	0.01937	0.01015	0.0277533	0.0120043	0.02559	0.01955	0.01751	1.093	1.088	1.056	1.194	1.188	1.174	0.761739	0.557664	1.14	1.208	1.187	1.148	1.329
24	0.01942	0.01645	0.01861	0.05345	0.02054	0.02756	0.02979	0.02988	0.03198	0.02752	0.0112874	0.03909	0.0424	0.03513	0.03569	0.04979	0.05018	0.04353	0.03585	0.03446	0.04068	0.0061702	0.02729	0.02966	0.03761	0.04511	0.03404	0.01676	0.01627	0.01789	0.008007	0.0258486	0.0119846	0.122	0.01766	0.01548	1.152	1.142	1.135	1.233	1.221	1.219	0.806349	0.567916	1.143	1.25	1.238	1.196	1.359
h: hour
SD: Standard deviation
[truncated: 28 more columns]

## Sheet: Control Streptomycin Kinetics
							Inhibition kinetics Streptomycin vs E. coli ATCC25922
Time (h)	8xMIC (50 μM)											4xMIC (25 μM)											2xMIC (12.5 μM)											1xMIC (6.25 μM)											0.5xMIC (3.125 μM)
	Experiment 1			Experiment 2			Experiment 3			Mean	SD	Experiment 1			Experiment 2			Experiment 3			Mean	SD	Experiment 1			Experiment 2			Experiment 3			Mean	SD	Experiment 1			Experiment 2			Experiment 3			Mean	SD	Experiment 1			Experiment 2
0	-0.01206	-0.0121	-0.009037	0.00389	0.003102	2.233e-06	0.01736	0.01146	0.004872	0.000832137	0.0102985	-0.001033	0.01042	-0.01078	-0.001518	0.003975	-0.001182	0.006459	0.02216	0.005275	0.00375289	0.00921416	-0.01027	-0.004002	-0.007946	-0.0004545	0.002117	0.008175	0.01505	0.008155	0.008563	0.00215417	0.00851993	-0.01251	0.01029	0.002117	0.0005689	0.0005344	0.002166	0.00932	0.01029	0.004192	0.00299648	0.00708587	-0.01134	-0.01174	-0.0101	-0.0006785	0.01199
2	-0.001395	-0.001623	0.001195	0.002213	0.003464	0.0001682	0.003186	0.001598	0.002046	0.0012058	0.00182818	0.0008205	0.002169	-0.000262	-0.0008606	0.00364	-0.0009432	0.002441	0.004269	0.002453	0.00152519	0.00192323	0.0004061	-0.001403	0.006812	0.0007338	0.003511	0.009532	0.01263	0.006962	0.006411	0.0050661	0.00461465	-0.001118	0.006651	0.003511	0.002063	0.004455	0.006143	0.008169	0.006651	0.004966	0.00461011	0.00282851	0.0009841	6.167e-06	0.003382	0.003685	0.01398
4	-0.001397	-0.001286	0.001994	0.001937	0.003067	-0.0001707	0.003038	0.001658	0.001773	0.00117926	0.00170936	0.0006979	0.002337	-0.000135	-0.0004967	0.004328	-0.0008851	0.002728	0.004325	0.002279	0.00168646	0.00198346	0.0002942	-0.001431	0.004661	0.0004851	0.00276	0.01053	0.01175	0.006734	0.0061	0.0046537	0.00458667	-0.001165	0.006495	0.00276	0.002119	0.004417	0.006007	0.007879	0.006495	0.005185	0.00446578	0.00280409	0.0081	0.005032	0.009467	0.007335	0.01553
6	-0.0008099	-0.0006108	0.00131	0.001931	0.003157	0.0001306	0.002845	0.001351	0.001349	0.00118366	0.00139585	0.0005721	0.002341	0.0002213	-0.001313	0.002946	-0.001573	0.001891	0.003352	0.001984	0.00115793	0.00178236	0.0002683	-0.001505	0.003741	-0.0002687	0.001982	0.009069	0.01019	0.006844	0.005557	0.0039864	0.0041999	-0.001121	0.005952	0.001982	0.00117	0.003928	0.005605	0.006742	0.005952	0.005161	0.00393011	0.00267699	0.01109	0.006379	0.01158	0.008283	0.01647
8	-0.0009355	-0.0006817	0.00157	0.002151	0.002952	-5.007e-05	0.003052	0.001212	0.001464	0.00119264	0.00146943	0.0006112	0.002213	0.0004593	-0.000786	0.003876	-0.00138	0.001678	0.003364	0.001876	0.0013235	0.00176473	0.0002241	-0.001493	0.003031	-0.0002634	0.002069	0.009495	0.01001	0.006724	0.00559	0.00393186	0.00423522	-0.001409	0.00567	0.002069	0.001661	0.003619	0.005422	0.007194	0.00567	0.00602	0.00399067	0.00274962	0.02171	0.00986	0.01328	0.0196	0.02353
10	-0.0006634	-0.0004565	0.001769	0.001727	0.002804	-2.686e-05	0.003165	0.001187	0.001524	0.00122547	0.00136273	0.0005611	0.002325	0.00106	-0.001733	0.004355	-0.001202	0.001847	0.003597	0.002227	0.00144857	0.00202121	0.0002111	-0.001667	0.006017	-0.0008889	0.001629	0.009186	0.0111	0.006526	0.00558	0.00418813	0.00455419	-0.001413	0.006157	0.001629	0.001064	0.004041	0.006083	0.00692	0.006157	0.02645	0.00634311	0.00806463	0.1407	0.07414	0.07037	0.1673	0.1402
12	-0.0008551	-0.0003099	0.001943	0.001759	0.004597	0.000124	0.003211	0.001093	0.001154	0.00141289	0.00172173	0.0004093	0.001882	0.000842	-0.001895	0.004144	-0.0009792	0.001769	0.003741	0.001781	0.00129934	0.00197619	0.0001315	-0.001615	0.00595	-0.0004956	0.004991	0.009676	0.01156	0.006355	0.005545	0.00467754	0.0045368	-0.001357	0.00586	0.004991	0.001514	0.007986	0.005645	0.007667	0.00586	0.0027	0.00454067	0.0030389	0.4763	0.3727	0.4018	0.5266	0.4439
14	-0.0009686	-0.0001708	0.001963	0.001677	0.003185	0.0003943	0.003334	0.0007212	0.001362	0.00127746	0.00144639	0.0006423	0.002086	0.0009955	-0.001512	0.004475	-0.0008104	0.001636	0.003505	0.001643	0.00140671	0.00188994	0.0001931	-0.001593	0.005047	-0.0008563	0.002183	0.009701	0.01181	0.006393	0.005735	0.00429031	0.00468016	-0.001529	0.006037	0.002183	0.001601	0.037	0.006399	0.007232	0.006037	0.0207	0.00951778	0.0120312	0.6105	0.6174	0.5428	0.658	0.6035
16	-0.001287	-0.000181	0.001913	0.002159	0.003272	0.0004654	0.003264	0.0008208	0.001279	0.00130058	0.00152776	0.0007325	0.001964	0.0006746	-0.001721	0.004393	-0.0008276	0.001847	0.003626	0.001628	0.0013685	0.00194128	0.00027	-0.001641	0.00505	-0.0005509	0.002308	0.01022	0.01147	0.006256	0.00566	0.00433801	0.00463298	-0.001556	0.005752	0.002308	0.01199	0.1613	0.006223	0.0315	0.005752	0.1022	0.0361632	0.0569442	0.7104	0.7415	0.8073	0.7388	0.7239
18	-0.001695	-0.0008253	0.001431	0.001447	0.003303	0.0006881	0.003104	0.0008683	0.00152	0.00109346	0.00162085	0.0001502	0.00145	0.0002493	-0.001849	0.004124	-0.0005083	0.001743	0.003593	0.002062	0.0012238	0.00192328	-0.0004216	-0.002085	0.006508	-0.001135	0.002004	0.009485	0.01114	0.006301	0.005594	0.00415449	0.00476846	-0.002139	0.005965	0.002004	0.0036	0.0015	0.0003	0.0056	0.0162	0.0059	0.00432556	0.00524033	0.7672	0.7991	0.9007	0.7965	0.7809
20	-0.001459	-0.0005159	0.001414	0.001577	0.003221	0.0008455	0.002839	0.0006821	0.001558	0.00112908	0.00147691	0.00045	0.001429	0.0005419	-0.001399	0.004188	0.0004059	0.001429	0.003167	0.001996	0.00135642	0.00164683	-0.0003004	-0.001951	0.006909	-0.0008663	0.001975	0.009901	0.01116	0.006303	0.005539	0.00429659	0.00478435	-0.001848	0.006065	0.001975	0.0037	0.0022	0.0005	0.0091	0.018	0.0085	0.00535467	0.00595701	0.8019	0.8352	0.934	0.8306	0.8219
22	-0.001775	-0.0006492	0.001267	0.001065	0.003652	0.0004916	0.003115	0.0006619	0.001604	0.00104803	0.0016852	0.0002066	0.001259	0.000184	-0.002202	0.004197	-0.0007809	0.001518	0.00321	0.002183	0.00108608	0.00198409	-0.0004542	-0.00211	0.006479	-0.001242	0.003187	0.009847	0.01063	0.006501	0.005431	0.00425209	0.00470813	-0.002198	0.005808	0.003187	0.0034	0.0017	0.0004	0.0102	0.0183	0.0088	0.00551078	0.00618853	0.8269	0.8595	0.9597	0.8554	0.8457
24	-0.001675	-0.0006244	0.001344	0.001706	0.00367	0.0007299	0.002946	0.0007283	0.001501	0.00114731	0.00164048	0.0001913	0.00117	0.0003147	-0.001175	0.004101	0.001769	0.001563	0.003292	0.002161	0.00148744	0.00161518	-0.0003533	-0.002143	0.006812	-0.001426	0.002155	0.009543	0.01001	0.006368	0.005554	0.00405774	0.00464055	-0.002207	0.006054	0.002155	0.0036	0.0013	0.0004	0.0119	0.0245	0.0098	0.00638911	0.00815084	0.8407	0.8709	0.9716	0.8687	0.871
h: hour
SD: Standard deviation
[truncated: 28 more columns]

## Sheet: MIC Salts sensitivity
	Sensitivity of Ib-M1 peptide to salts. Effect on antibacterial activity against E. coli ATCC 25922. Minimum inhibitory concentration (MIC)
	KCl (4.5 mM)		MgCl2 (2 mM)		NaCl (150 mM)		CaCl2 (1 mM)
	Control MIC	MIC (µM)	Control	MIC (µM)	Control	MIC (µM)	Control	MIC (µM)
	12.5	25	12.5	25	12.5	25	12.5	50
		25		25		25		50
		25		25		25		50
	12.5	12.5	12.5	25	12.5	25	12.5	50
		12.5		25		25		50
		12.5		25		25		50
	12.5	12.5	12.5	25	12.5	25	12.5	50
		12.5		25		25		50
		12.5		25		25		50
	12.5	12.5	12.5	25	12.5	25
		12.5		25		25
		12.5		25		25
	Mean	15.625	Mean	25	Mean	25	Mean	50
	Standard deviation (SD)	5.65334	SD	0	SD	0	SD	0
	Sensitivity of Ib-M2 peptide to salts. Effect on antibacterial activity against E. coli ATCC 25922. Minimum inhibitory concentration (MIC)
	KCl (4.5 mM)		MgCl2 (2 mM)		NaCl (150 mM)		CaCl2 (1 mM)
	Control MIC	MIC (µM)	Control	MIC (µM)	Control	MIC (µM)	Control	MIC (µM)
	12.5	12.5	12.5	25	12.5	25	12.5	25
		12.5		25		25		25
		25		25		25		25
	12.5	50	12.5	25	12.5	12.5	12.5	25
		25		25		12.5		25
		25		25		12.5		25
	12.5	12.5	12.5	25	12.5	12.5	12.5	25
		12.5		25		12.5		25
		12.5		25		12.5		25
					12.5	25
						25
						25
					12.5	25
						25
						12.5
					12.5	25
						25
						25
	Mean	20.8333	Mean	25	Mean	20.1389	Mean	25
	Standard deviation (SD)	12.5	SD	0	SD	6.27039	SD	0
	Sensitivity of Ib-M6 peptide to salts. Effect on antibacterial activity against E. coli ATCC 25922. Minimum inhibitory concentration (MIC)
	KCl (4.5 mM)		MgCl2 (2 mM)		NaCl (150 mM)		CaCl2 (1 mM)
	Control MIC	MIC (µM)	Control	MIC (µM)	Control	MIC (µM)	Control	MIC (µM)
	12.5	25	12.5	25	12.5	25	12.5	50
		25		25		25		50
		25		25		25		50
	12.5	25	12.5	25	12.5	25	12.5	50
		25		25		25		50
		25		25		25		50
	12.5	25	12.5	50	12.5	25	12.5	50
		50		25		25		50
		25		25		50		50
	12.5	25			12.5	25
		25				25
		25				25
					12.5	25
						25
						25
					12.5	25
						25
						25
	Mean	27.0833	Mean	27.7778	Mean	26.3889	Mean	50
	Standard deviation (SD)	7.21688	SD	8.33333	SD	5.89256	SD	0

## Sheet: MBC salts sensitivity
Sensitivity of the Ib-M peptides to salts. Effect on antibacterial activity against E. coli ATCC 25922. Minimum bactericidal concentration (MBC)
Data	NaCl (150 mM)			KCl (4.5 mM)			MgCl2 (2 mM)			CaCl2 (1 mM)
	MBC Ib-M1 (µM)	MBC Ib-M2 (µM)	MBC Ib-M6 (µM)	MBC Ib-M1 (µM)	MBC Ib-M2 (µM)	MBC Ib-M6 (µM)	MBC Ib-M1 (µM)	MBC Ib-M2 (µM)	MBC Ib-M6 (µM)	MBC Ib-M1 (µM)	MBC Ib-M2 (µM)	MBC Ib-M6 (µM)
1	50	25	25	25	25	25	25	25	25	>50	>50	50
2	50	25	25	25	25	25	25	25	25	>50	>50	>50
3	50	25	25	25	25	25	25	25	25	>50	>50	>50
4	50	25	25	25	50	25	25	12.5	50	>50	50	50
5	50	12.5	25	25	50	25	25	25	25	>50	50	50
6	50	12.5	25	25	25	25	25	25	25	>50	50	50
7	25	25	25	25	12.5	25	25	25	50	50	25	>50
8	25	25	25	25	12.5	50	25	25	25	>50	25	>50
9	25	25	25	25	12.5	25	25	25	25	>50	25	>50
10		25	25			25						50
11		25	25			25						50
12		25	25			25						50
13		25	25
14		25	25
15		25	25
Mean	41.6667	23.3333	25	25	26.3889	27.0833	25	23.6111	30.5556	50	37.5	50
SD	12.5	4.39832	0	0	14.5833	7.21688	0	4.16667	11.024	16.6667	21.6506	25.7464

## Sheet: Cytotoxicity IC50
	Cytotoxicity of Ib-M peptides
	NCM460 cell line
	Experiment	Ib-M1 (µM)	Ib-M2 (µM)	Ib-M6 (µM)
	1	133	41	39
	2	111	33.8	34.4
	3	116	41.0	44.5
	Media	120	38.6	39.3
	SD	8.7	3.2	3.5
	SW480 cell line
	Experiment	Ib-M1 (µM)	Ib-M2 (µM)	Ib-M6 (µM)
	1	› 200	80.5	53.2
	2	› 200	71.9	49.5
	3	› 200	81.5	59.5
	Media	ND	78	54.1
	SD	ND	4.0	3.6
	CaCo2 cell line
	Experiment	Ib-M1 (µM)	Ib-M2 (µM)	Ib-M6 (µM)
	1	109.4	29.6	25.4
	2	102.5	29	28.5
	Media	106	29.3	26.945
	SD	3.5	0.3	1.555
	SD: Standard deviation
	ND: undetermined
