# Supplementary material for: Structural and functional analysis of Escherichia coli membrane disruption by Ib-M peptides
Source: PLoS One. 2025 Oct 8;20(10):e0334029. doi: 10.1371/journal.pone.0334029 (PMC12507217; doi:10.1371/journal.pone.0334029)
Supplement: S2 File — (XLSX) [file pone.0334029.s013.xlsx]

## Sheet: Ib-M1
			Circular dichroism - data deconvolution
Ib-M1 Water			Ib-M1 SDS			Ib-M1 Tris-HCl			Ib-M1 TFE
Wavelength (nm)	Molar ellipticity /deg x cm2 x dmol-1	Molar extinction (Delta epsilon) (M-1 x cm-1)	Wavelength (nm)	Molar ellipticity /deg x cm2 x dmol-1	Molar extinction (Delta epsilon) (M-1 x cm-1)	Wavelength (nm)	Molar ellipticity /deg x cm2 x dmol-1	Molar extinction (Delta epsilon) (M-1 x cm-1)	Wavelength (nm)	Molar ellipticity /deg x cm2 x dmol-1	Molar extinction (Delta epsilon) (M-1 x cm-1)
250	-786.013	-0.238316	250	1495.13	0.453317	250	-942.938	-0.285895	250	-1648.6	-0.499848
249.5	-969.888	-0.294066	249.5	1744.57	0.528946	249.5	-1122.59	-0.340364	249.5	-1969.55	-0.597159
249	-1161.73	-0.352232	249	1585.39	0.480683	249	-1434.12	-0.434819	249	-2533.71	-0.76821
248.5	-1471.28	-0.446086	248.5	526.52	0.159639	248.5	-1948.2	-0.590686	248.5	-3412.84	-1.03476
248	-1948.89	-0.590895	248	-170.54	-0.051707	248	-2436.88	-0.738851	248	-4479.34	-1.35812
247.5	-2279.1	-0.691013	247.5	-890	-0.269844	247.5	-2797.35	-0.848144	247.5	-5558.01	-1.68516
247	-2574.36	-0.780535	247	-1336.42	-0.405197	247	-3048.42	-0.924268	247	-6325.24	-1.91779
246.5	-2758.97	-0.836508	246.5	-1111.8	-0.337093	246.5	-3202.77	-0.971066	246.5	-6669.99	-2.02231
246	-2668.89	-0.809196	246	-1451.76	-0.440167	246	-3284.78	-0.995931	246	-6906.66	-2.09407
245.5	-2486.77	-0.753978	245.5	-407.23	-0.12347	245.5	-3234.57	-0.980708	245.5	-6886.48	-2.08795
245	-2403.75	-0.728807	245	-857.64	-0.260033	245	-3253	-0.986296	245	-6692.68	-2.02919
244.5	-2198.1	-0.666454	244.5	-1832.64	-0.555649	244.5	-3292.22	-0.998187	244.5	-6610.53	-2.00428
244	-2125.79	-0.64453	244	-2231.43	-0.67656	244	-3294.81	-0.998972	244	-6821.6	-2.06828
243.5	-2260.59	-0.685401	243.5	-3374.04	-1.02299	243.5	-3253.54	-0.986459	243.5	-6974.06	-2.1145
243	-2442.49	-0.740552	243	-4846.38	-1.4694	243	-3378.72	-1.02441	243	-7227.49	-2.19134
242.5	-2808.33	-0.851474	242.5	-7090.94	-2.14994	242.5	-3512.72	-1.06504	242.5	-7474.06	-2.2661
242	-3248.89	-0.985049	242	-9664.18	-2.93014	242	-3801.1	-1.15248	242	-7809.46	-2.36779
241.5	-3779.87	-1.14604	241.5	-11017.7	-3.34052	241.5	-4239.35	-1.28535	241.5	-8282.17	-2.51112
241	-4149.99	-1.25826	241	-13357.1	-4.04982	241	-4487.72	-1.36066	241	-8480.32	-2.5712
240.5	-4499.34	-1.36418	240.5	-15195.3	-4.60715	240.5	-4727.73	-1.43343	240.5	-8502.68	-2.57798
240	-4583.84	-1.3898	240	-16069	-4.87205	240	-4948.7	-1.50042	240	-8714.45	-2.64218
239.5	-4513.67	-1.36853	239.5	-17529.6	-5.3149	239.5	-4961.5	-1.50431	239.5	-8898.97	-2.69813
239	-4162.71	-1.26212	239	-19118.6	-5.79668	239	-4753.97	-1.44138	239	-8735.54	-2.64858
238.5	-3713.66	-1.12597	238.5	-20893.5	-6.33482	238.5	-4521.33	-1.37085	238.5	-8474.6	-2.56946
238	-3082.91	-0.934725	238	-23118.2	-7.00934	238	-4160.73	-1.26152	238	-8090.62	-2.45304
237.5	-2419.15	-0.733476	237.5	-24907.3	-7.55179	237.5	-3798.53	-1.1517	237.5	-7642.99	-2.31732
237	-1557.04	-0.472088	237	-27915	-8.46371	237	-3425.77	-1.03868	237	-7276.91	-2.20633
236.5	-536.007	-0.162515	236.5	-31517.3	-9.55591	236.5	-3013.97	-0.913823	236.5	-7121.11	-2.15909
236	481.046	0.145851	236	-35022.6	-10.6187	236	-2539.85	-0.770072	236	-7446.62	-2.25778
235.5	1843.82	0.559038	235.5	-38480.1	-11.667	235.5	-1824.02	-0.553035	235.5	-8168.49	-2.47665
235	3443.12	1.04394	235	-42583.1	-12.911	235	-881.619	-0.267303	235	-9199.46	-2.78924
234.5	5166.33	1.56641	234.5	-46845.1	-14.2032	234.5	143.587	0.043535	234.5	-10033.7	-3.04217
234	6858.27	2.0794	234	-51739.6	-15.6872	234	1296.11	0.392975	234	-10793.3	-3.27248
233.5	8664.25	2.62696	233.5	-56699.5	-17.191	233.5	2545.82	0.771882	233.5	-11211.3	-3.39922
233	10489.9	3.18049	233	-62289.3	-18.8858	233	3973.88	1.20486	233	-11366.2	-3.44618
232.5	12255.4	3.71578	232.5	-68303	-20.7092	232.5	5551.91	1.68332	232.5	-11196.2	-3.39464
232	14079.4	4.26881	232	-75279.9	-22.8245	232	7357.85	2.23087	232	-10651	-3.22934
231.5	16075.7	4.87408	231.5	-82908.5	-25.1375	231.5	9354.57	2.83627	231.5	-10105.2	-3.06385
231	18268.9	5.53905	231	-89242.2	-27.0578	231	11521	3.49312	231	-9778.13	-2.96469
230.5	20737.6	6.28755	230.5	-96553.1	-29.2745	230.5	13926.3	4.22239	230.5	-9399.07	-2.84976
230	23430	7.10387	230	-104453	-31.6697	230	16419.3	4.97826	230	-8861.53	-2.68678
229.5	25843.1	7.83552	229.5	-111171	-33.7066	229.5	18795.3	5.69865	229.5	-8696.56	-2.63676
229	27889.4	8.45595	229	-116608	-35.355	229	20995.6	6.36578	229	-8601.21	-2.60785
228.5	29231.5	8.86286	228.5	-121988	-36.9862	228.5	22820.6	6.91911	228.5	-8431.89	-2.55651
228	29566.8	8.96453	228	-126199	-38.263	228	23700.8	7.18598	228	-8514.01	-2.58141
227.5	28956.9	8.77961	227.5	-129703	-39.3254	227.5	23676.7	7.17867	227.5	-8966.98	-2.71875
227	27418	8.31302	227	-131917	-39.9967	227	22799.5	6.91271	227	-9477.61	-2.87357
226.5	24712.1	7.4926	226.5	-131803	-39.9621	226.5	21107	6.39955	226.5	-9864	-2.99072
226	20862.5	6.32542	226	-132832	-40.2741	226	18525.7	5.61691	226	-10521.9	-3.19019
225.5	16379.7	4.96625	225.5	-131915	-39.9961	225.5	15518.2	4.70505	225.5	-11419.2	-3.46225
225	11109.1	3.36823	225	-130283	-39.5012	225	12082.7	3.66342	225	-12364.2	-3.74877
224.5	5378.35	1.63069	224.5	-128489	-38.9573	224.5	8655.62	2.62435	224.5	-13442.7	-4.07577
224	-569.346	-0.172623	224	-127450	-38.6423	224	4774.01	1.44746	224	-14902.7	-4.51843
223.5	-6226.23	-1.88777	223.5	-123599	-37.4747	223.5	503306	152.6	223.5	-16687.6	-5.05961
223	-11635.2	-3.52774	223	-122362	-37.0996	223	-3951.07	-1.19795	223	-18670.4	-5.66078
222.5	-16243.6	-4.92499	222.5	-118600	-35.959	222.5	-8322.61	-2.52338	222.5	-20552.5	-6.23143
222	-20185.9	-6.12028	222	-114476	-34.7086	222	-13211.3	-4.00561	222	-22487.9	-6.81823
221.5	-23293.9	-7.06261	221.5	-110239	-33.424	221.5	-18069.9	-5.47872	221.5	-24040	-7.28882
221	-25992.7	-7.88087	221	-107135	-32.4829	221	-22649.1	-6.86711	221	-24596.2	-7.45746
220.5	-28570.2	-8.66236	220.5	-103171	-31.281	220.5	-26833.1	-8.13568	220.5	-24519	-7.43405
220	-31432.8	-9.53029	220	-99541.8	-30.1806	220	-30949.5	-9.38375	220	-24383.5	-7.39297
219.5	-34537.6	-10.4717	219.5	-97378.1	-29.5246	219.5	-34691.7	-10.5184	219.5	-23653.7	-7.1717
219	-38116.8	-11.5568	219	-95538	-28.9667	219	-37989.8	-11.5183	219	-22789.4	-6.90965
218.5	-41727.7	-12.6517	218.5	-94428.2	-28.6302	218.5	-40729.7	-12.3491	218.5	-21961	-6.65848
218	-45305.7	-13.7365	218	-93660.5	-28.3975	218	-43219.1	-13.1038	218	-21392.9	-6.48623
217.5	-48598.4	-14.7348	217.5	-93005.5	-28.1989	217.5	-45366	-13.7548	217.5	-21111.4	-6.40089
217	-51408.4	-15.5868	217	-91723.5	-27.8102	217	-47295.5	-14.3398	217	-21069	-6.38803
216.5	-53482.8	-16.2158	216.5	-91330.1	-27.6909	216.5	-49074.9	-14.8793	216.5	-20870.4	-6.32782
216	-55092.9	-16.7039	216	-90104.8	-27.3194	216	-50710	-15.3751	216	-21041.8	-6.37978
215.5	-56245.8	-17.0535	215.5	-91193	-27.6493	215.5	-52775.3	-16.0012	215.5	-21351.3	-6.47362
215	-57341	-17.3855	215	-93047.5	-28.2116	215	-54695.1	-16.5833	215	-21569.5	-6.53978
214.5	-58447.9	-17.7212	214.5	-94768.1	-28.7333	214.5	-56095.6	-17.0079	214.5	-21855	-6.62634
214	-59677.8	-18.0941	214	-96982	-29.4045	214	-57214.6	-17.3472	214	-22562.2	-6.84076
213.5	-60626.5	-18.3817	213.5	-99939.7	-30.3013	213.5	-57971.6	-17.5767	213.5	-23218.8	-7.03984
213	-61699.1	-18.7069	213	-102678	-31.1315	213	-58163.6	-17.635	213	-23758.7	-7.20354
212.5	-62608.3	-18.9826	212.5	-105205	-31.8977	212.5	-58210.3	-17.6491	212.5	-24110.1	-7.31008
212	-63275.8	-19.1849	212	-106287	-32.2258	212	-57601.4	-17.4645	212	-24179.8	-7.33121
211.5	-63560.3	-19.2712	211.5	-110259	-33.4301	211.5	-56834	-17.2318	211.5	-24196.7	-7.33633
211	-64614.7	-19.5909	211	-111654	-33.853	211	-56513.1	-17.1345	211	-24185.7	-7.333
210.5	-65840.4	-19.9625	210.5	-114173	-34.6168	210.5	-56038.7	-16.9907	210.5	-23857.1	-7.23337
210	-67528.5	-20.4743	210	-120437	-36.516	210	-55572.5	-16.8493	210	-23558.3	-7.14277
209.5	-69377.8	-21.035	209.5	-123575	-37.4674	209.5	-55547.5	-16.8418	209.5	-23255.7	-7.05103
209	-71769.1	-21.7601	209	-129083	-39.1374	209	-55638.4	-16.8693	209	-22731.2	-6.892
208.5	-74167.5	-22.4873	208.5	-133222	-40.3923	208.5	-55937.6	-16.96	208.5	-22311.6	-6.76478
208	-76528.8	-23.2032	208	-137456	-41.6761	208	-56055.8	-16.9959	208	-21663.1	-6.56816
207.5	-78196.5	-23.7088	207.5	-142681	-43.2603	207.5	-55813.2	-16.9223	207.5	-21080.1	-6.3914
207	-80362.2	-24.3655	207	-143741	-43.5817	207	-56104.1	-17.0105	207	-20785.5	-6.30207
206.5	-82577.2	-25.0371	206.5	-144736	-43.8833	206.5	-56425.6	-17.108	206.5	-20497.4	-6.21472
206	-84219.7	-25.535	206	-144936	-43.944	206	-56627	-17.1691	206	-20073.7	-6.08626
205.5	-85892.1	-26.0421	205.5	-142341	-43.1572	205.5	-57482.1	-17.4283	205.5	-20225.3	-6.13222
205	-88586.6	-26.8591	205	-137278	-41.6221	205	-59245.6	-17.963	205	-20230.4	-6.13377
204.5	-91309.3	-27.6846	204.5	-132257	-40.0998	204.5	-60930.2	-18.4738	204.5	-20122.9	-6.10118
204	-94382.5	-28.6164	204	-125267	-37.9804	204	-62728.2	-19.0189	204	-19016.5	-5.76572
203.5	-97444.7	-29.5448	203.5	-118147	-35.8217	203.5	-64276.7	-19.4884	203.5	-18184.1	-5.51334
203	-101258	-30.701	203	-104005	-31.5339	203	-65652.4	-19.9055	203	-17078.2	-5.17804
202.5	-105073	-31.8577	202.5	-89964.3	-27.2768	202.5	-66276.8	-20.0948	202.5	-15278.2	-4.63228
202	-108529	-32.9055	202	-73379.5	-22.2483	202	-66196.5	-20.0705	202	-12889.5	-3.90804
201.5	-110665	-33.5532	201.5	-56666.8	-17.1811	201.5	-65661.1	-19.9082	201.5	-10843.1	-3.28758
201	-113026	-34.269	201	-37066.6	-11.2384	201	-65527.5	-19.8677	201	-8221.04	-2.49258
200.5	-114516	-34.7208	200.5	-14967.7	-4.53814	200.5	-65140.9	-19.7504	200.5	-5309.34	-1.60977
200	-114835	-34.8175	200	6551	1.98623	200	-64035.5	-19.4153	200	-2397.39	-0.726878
199.5	-113979	-34.5579	199.5	30803.6	9.33952	199.5	-62239.4	-18.8707	199.5	885.217	0.268394
199	-113149	-34.3063	199	54169.1	16.4238	199	-60358.2	-18.3003	199	4112.95	1.24703
198.5	-111538	-33.8178	198.5	78465.6	23.7904	198.5	-56650.6	-17.1762	198.5	7809.56	2.36782
198	-109642	-33.243	198	98944.9	29.9997	198	-52186.1	-15.8226	198	11814.3	3.58204
197.5	-105947	-32.1227	197.5	125964	38.1917	197.5	-47770.9	-14.4839	197.5	15470.6	4.69062
197	-101075	-30.6455	197	155415	47.1212	197	-44599.6	-13.5224	197	18493.4	5.60712
196.5	-95051.3	-28.8191	196.5	175529	53.2196	196.5	-42606.7	-12.9182	196.5	22153.2	6.71675
196	-88461.1	-26.821	196	206031	62.4677	196	-41536	-12.5935	196	26382.8	7.99915
195.5	-80702.4	-24.4686	195.5	230306	69.8278	195.5	-40933.9	-12.411	195.5	30172.6	9.1482
195	-72395.5	-21.95	195	264202	80.1049	195	-40873.1	-12.3925	195	33046.8	10.0196
194.5	-64154.6	-19.4514	194.5	287838	87.2712	194.5	-37997.1	-11.5206	194.5	35550.3	10.7787
194	-55418.9	-16.8028	194	303538	92.0314	194	-32662.3	-9.90307	194	37729.6	11.4395
193.5	-46942.8	-14.2329	193.5	317740	96.3374	193.5	-29105.6	-8.82469	193.5	39130.2	11.8641
193	-39953.1	-12.1136	193	341230	103.459	193	-21650.4	-6.56431	193	40355.1	12.2355
192.5	-33562.9	-10.1761	192.5	349951	106.104	192.5	-13936	-4.22534	192.5	41586.8	12.6089
192	-27874.5	-8.45143	192	355210	107.698	192	-5822.54	-1.76537	192	43468.2	13.1794
191.5	-22219.9	-6.73698	191.5	352262	106.804	191.5	4467.64	1.35457	191.5	45883.3	13.9116
191	-17381.2	-5.2699	191	365388	110.784	191	8576.44	2.60034	191	47584.2	14.4273
190.5	-12245.2	-3.71269	190.5	372856	113.048	190.5	8515.57	2.58188	190.5	49295.9	14.9463
190	-9097.58	-2.75835	190	370936	112.466	190	7889.66	2.39211	190	51543.4	15.6277

## Sheet: Ib-M2
			Circular dichroism - data deconvolution
Ib-M2 Water			Ib-M2 SDS			Ib-M2 Tris-HCl			Ib-M2 TFE
Wavelength (nm)	Molar ellipticity /deg x cm2 x dmol-1	Molar extinction (Delta epsilon) (M-1 x cm-1)	Wavelength (nm)	Molar ellipticity /deg x cm2 x dmol-1	Molar extinction (Delta epsilon) (M-1 x cm-1)	Wavelength (nm)	Molar ellipticity /deg x cm2 x dmol-1	Molar extinction (Delta epsilon) (M-1 x cm-1)	Wavelength (nm)	Molar ellipticity /deg x cm2 x dmol-1	Molar extinction (Delta epsilon) (M-1 x cm-1)
250	-1072.18	-0.32508	250	702.952	0.213132	250	2315.91	0.702174	250	-1096.93	-0.332584
249.5	-1173.1	-0.355679	249.5	631.598	0.191498	249.5	2098.15	0.63615	249.5	-1214.12	-0.368116
249	-1156.33	-0.350594	249	1047.9	0.317719	249	1765.9	0.535413	249	-1359.28	-0.412128
248.5	-1295.99	-0.392939	248.5	411.519	0.124771	248.5	1281.04	0.388406	248.5	-1592	-0.482688
248	-1557.24	-0.472148	248	297.818	0.0902971	248	769.701	0.23337	248	-1887.31	-0.572224
247.5	-1806.52	-0.547729	247.5	-1298.3	-0.393639	247.5	304.304	0.0922637	247.5	-2152.05	-0.652492
247	-1900.67	-0.576275	247	-2981.36	-0.903935	247	-54.4894	-0.016521	247	-2169.18	-0.657686
246.5	-1989.51	-0.603211	246.5	-3292.3	-0.998211	246.5	-340.843	-0.103342	246.5	-2163.95	-0.6561
246	-2013.24	-0.610406	246	-3618.58	-1.09714	246	-564.217	-0.171068	246	-2139.92	-0.648815
245.5	-2001.8	-0.606937	245.5	-3198.68	-0.969826	245.5	-611.029	-0.185261	245.5	-2096.99	-0.635798
245	-2007.63	-0.608705	245	-3634.14	-1.10186	245	-654.756	-0.198519	245	-2122.26	-0.64346
244.5	-1954.59	-0.592623	244.5	-4465.42	-1.3539	244.5	-756.622	-0.229405	244.5	-2328.82	-0.706088
244	-1959	-0.59396	244	-3459.77	-1.04899	244	-859.224	-0.260513	244	-2623.64	-0.795476
243.5	-1975.49	-0.59896	243.5	-2671.26	-0.809914	243.5	-1029.85	-0.312246	243.5	-3177.72	-0.963471
243	-2122.96	-0.643672	243	-2655.08	-0.805009	243	-1270.99	-0.385359	243	-3932.85	-1.19242
242.5	-2178.86	-0.660621	242.5	-3622.53	-1.09834	242.5	-1490.13	-0.451801	242.5	-4796.1	-1.45416
242	-2385.88	-0.723389	242	-4973.7	-1.508	242	-1810.84	-0.549039	242	-5794.54	-1.75688
241.5	-2715.93	-0.823458	241.5	-5493.82	-1.6657	241.5	-2220.09	-0.673122	241.5	-6914.36	-2.0964
241	-2867.72	-0.86948	241	-6520.4	-1.97696	241	-2329.17	-0.706194	241	-7657.43	-2.3217
240.5	-2883.82	-0.874362	240.5	-8304.39	-2.51786	240.5	-2570.5	-0.779365	240.5	-8285.46	-2.51212
240	-2982.1	-0.90416	240	-9503.33	-2.88137	240	-2880.63	-0.873395	240	-8796.05	-2.66692
239.5	-2984.5	-0.904888	239.5	-11818.2	-3.58323	239.5	-3162.32	-0.958802	239.5	-9173.35	-2.78132
239	-2904.49	-0.880629	239	-13062.2	-3.9604	239	-3344.33	-1.01399	239	-9478.59	-2.87387
238.5	-2942.09	-0.892029	238.5	-14356.7	-4.35289	238.5	-3573.69	-1.08353	238.5	-9762.55	-2.95996
238	-3018.73	-0.915266	238	-16266.2	-4.93184	238	-3615	-1.09605	238	-9938.61	-3.01334
237.5	-3075.22	-0.932393	237.5	-18032.1	-5.46725	237.5	-3607.67	-1.09383	237.5	-10276.3	-3.11573
237	-3018.23	-0.915114	237	-20532.8	-6.22546	237	-3178.29	-0.963644	237	-10613.5	-3.21797
236.5	-2872.27	-0.87086	236.5	-22355.1	-6.77797	236.5	-2659.24	-0.80627	236.5	-10740.4	-3.25644
236	-2778.22	-0.842344	236	-23679.5	-7.17952	236	-2223.35	-0.67411	236	-10931.6	-3.31441
235.5	-2532.95	-0.76798	235.5	-26103	-7.91432	235.5	-1847.04	-0.560015	235.5	-11060.6	-3.35353
235	-2384.96	-0.72311	235	-28993.4	-8.79067	235	-1530	-0.463889	235	-11351	-3.44157
234.5	-2377.84	-0.720951	234.5	-31497.7	-9.54997	234.5	-1345.01	-0.407801	234.5	-11653.5	-3.53329
234	-2505.81	-0.759751	234	-33714.3	-10.222	234	-1301.9	-0.39473	234	-12235.4	-3.70972
233.5	-2476.59	-0.750891	233.5	-35675.3	-10.8166	233.5	-1332.51	-0.404011	233.5	-13084	-3.96701
233	-2379.23	-0.721372	233	-39581.9	-12.0011	233	-1215.93	-0.368665	233	-14156.5	-4.29219
232.5	-2398.45	-0.7272	232.5	-43192.6	-13.0958	232.5	-1058.55	-0.320948	232.5	-15311	-4.64223
232	-2406.17	-0.72954	232	-46675.9	-14.1519	232	-951.916	-0.288617	232	-16744.7	-5.07692
231.5	-2391.57	-0.725114	231.5	-50841.6	-15.415	231.5	-844.104	-0.255929	231.5	-18291.8	-5.54599
231	-2480.05	-0.75194	231	-55007	-16.6779	231	-833.544	-0.252727	231	-19794.6	-6.00164
230.5	-2698.08	-0.818046	230.5	-60164.6	-18.2416	230.5	-1056.76	-0.320405	230.5	-21256.9	-6.445
230	-2966.66	-0.899479	230	-65005.8	-19.7095	230	-1349.94	-0.409296	230	-22611.8	-6.8558
229.5	-3476.47	-1.05405	229.5	-68054.7	-20.6339	229.5	-1673.03	-0.507255	229.5	-23708.5	-7.18831
229	-4134.55	-1.25358	229	-70406.3	-21.3469	229	-1911.11	-0.57944	229	-24583.2	-7.45352
228.5	-4826.91	-1.4635	228.5	-73923.1	-22.4132	228.5	-1995.87	-0.605139	228.5	-25435.3	-7.71187
228	-5474.21	-1.65976	228	-76612.3	-23.2285	228	-1918.55	-0.581696	228	-26069.2	-7.90407
227.5	-6094.83	-1.84793	227.5	-77969.7	-23.6401	227.5	-1817.66	-0.551107	227.5	-26637.5	-8.07637
227	-6615.65	-2.00584	227	-79603.3	-24.1354	227	-1619.77	-0.491107	227	-27258.2	-8.26457
226.5	-7088.03	-2.14906	226.5	-80295.7	-24.3453	226.5	-1615.32	-0.489758	226.5	-27951.2	-8.47468
226	-7727.03	-2.3428	226	-81178.5	-24.613	226	-1938.36	-0.587702	226	-29028.2	-8.80122
225.5	-8402.12	-2.54749	225.5	-81385.4	-24.6757	225.5	-2277.09	-0.690404	225.5	-30227.3	-9.16479
225	-9160.93	-2.77755	225	-81019.1	-24.5646	225	-2674.09	-0.810773	225	-31489.7	-9.54754
224.5	-9997.41	-3.03117	224.5	-79298.1	-24.0428	224.5	-3569.53	-1.08227	224.5	-33272.1	-10.088
224	-11067.2	-3.35553	224	-77806.3	-23.5905	224	-4649.82	-1.40981	224	-35323.2	-10.7098
223.5	-12048.9	-3.65317	223.5	-74542.8	-22.6011	223.5	-5707.32	-1.73043	223.5	-37035.5	-11.229
223	-13253.4	-4.01837	223	-72982	-22.1278	223	-6900.07	-2.09207	223	-38447.5	-11.6571
222.5	-14225.4	-4.31308	222.5	-71893.1	-21.7977	222.5	-8033.47	-2.43571	222.5	-39774.9	-12.0596
222	-15213.2	-4.61258	222	-68822	-20.8665	222	-9140.14	-2.77125	222	-40780.5	-12.3645
221.5	-15714.9	-4.76469	221.5	-64935.9	-19.6883	221.5	-10146.1	-3.07625	221.5	-41344.9	-12.5356
221	-16048.2	-4.86574	221	-62749.9	-19.0255	221	-10956.6	-3.32199	221	-40950.5	-12.416
220.5	-16171.9	-4.90325	220.5	-61076.6	-18.5182	220.5	-11699.5	-3.54724	220.5	-40682.9	-12.3349
220	-16573.8	-5.0251	220	-59420.1	-18.0159	220	-12825	-3.88848	220	-40586	-12.3055
219.5	-16738.6	-5.07507	219.5	-57295.9	-17.3719	219.5	-13939.2	-4.22631	219.5	-40350.6	-12.2341
219	-17236.8	-5.22612	219	-56673.5	-17.1832	219	-15087.2	-4.57437	219	-39863.5	-12.0864
218.5	-17758.2	-5.38421	218.5	-55828.6	-16.927	218.5	-16454.6	-4.98896	218.5	-39697.6	-12.0361
218	-18618.1	-5.64493	218	-55192.2	-16.734	218	-17511.5	-5.30941	218	-39510.4	-11.9794
217.5	-19499.7	-5.91222	217.5	-53208.9	-16.1327	217.5	-18123.8	-5.49506	217.5	-39214.5	-11.8897
217	-20472.1	-6.20705	217	-52905.4	-16.0407	217	-18541	-5.62155	217	-38367.4	-11.6328
216.5	-21189.1	-6.42444	216.5	-52384.4	-15.8827	216.5	-18324.8	-5.556	216.5	-37364	-11.3286
216	-21905.8	-6.64174	216	-51721.5	-15.6817	216	-17797.5	-5.39613	216	-36701	-11.1276
215.5	-22120.5	-6.70684	215.5	-51740.5	-15.6875	215.5	-17590.4	-5.33333	215.5	-36168.3	-10.9661
215	-22171.9	-6.72242	215	-53369.6	-16.1814	215	-17307.7	-5.24762	215	-35361.8	-10.7215
214.5	-22016.9	-6.67543	214.5	-56520.8	-17.1369	214.5	-17485.6	-5.30156	214.5	-34842.7	-10.5642
214	-22083.8	-6.69571	214	-57219.4	-17.3487	214	-18288.8	-5.54509	214	-35036	-10.6228
213.5	-22090.2	-6.69765	213.5	-57932	-17.5647	213.5	-19368	-5.87229	213.5	-35231.3	-10.682
213	-22286.9	-6.75729	213	-60172.1	-18.2439	213	-20394.5	-6.18352	213	-35770.6	-10.8455
212.5	-22540.1	-6.83406	212.5	-62073.8	-18.8205	212.5	-21569.8	-6.53987	212.5	-36422.7	-11.0432
212	-22987.9	-6.96983	212	-64111.2	-19.4382	212	-22268.8	-6.7518	212	-37293.7	-11.3073
211.5	-23617.1	-7.1606	211.5	-65487	-19.8554	211.5	-22964.7	-6.9628	211.5	-38291.3	-11.6098
211	-24772.5	-7.51092	211	-66429.9	-20.1413	211	-23192	-7.03171	211	-39824.6	-12.0746
210.5	-26083.2	-7.90831	210.5	-70342.7	-21.3276	210.5	-23322.9	-7.0714	210.5	-40782.9	-12.3652
210	-27635.5	-8.37896	210	-73280.6	-22.2184	210	-23357.6	-7.08192	210	-42016.3	-12.7392
209.5	-29514.5	-8.94867	209.5	-75977.6	-23.0361	209.5	-23970.5	-7.26775	209.5	-42943.7	-13.0203
209	-31628.1	-9.5895	209	-79048.4	-23.9671	209	-24854.9	-7.5359	209	-43687.4	-13.2458
208.5	-33838.5	-10.2597	208.5	-82908.1	-25.1374	208.5	-26322.3	-7.98081	208.5	-44025	-13.3482
208	-36002.1	-10.9157	208	-86527.3	-26.2347	208	-28389.6	-8.6076	208	-44387.4	-13.4581
207.5	-38151.1	-11.5672	207.5	-89099.6	-27.0146	207.5	-30976.9	-9.39206	207.5	-44162.3	-13.3898
207	-40203	-12.1894	207	-90319.8	-27.3846	207	-33342.1	-10.1092	207	-43875.4	-13.3028
206.5	-41952.2	-12.7197	206.5	-91158	-27.6387	206.5	-35374.5	-10.7254	206.5	-43413.1	-13.1627
206	-43587.4	-13.2155	206	-92531.6	-28.0552	206	-36871.8	-11.1794	206	-43160.9	-13.0862
205.5	-45665.8	-13.8457	205.5	-93321.8	-28.2948	205.5	-37970.4	-11.5125	205.5	-43427.9	-13.1672
205	-48400.8	-14.6749	205	-92581.5	-28.0703	205	-39517.1	-11.9814	205	-44359.5	-13.4496
204.5	-51338	-15.5655	204.5	-91043.3	-27.6039	204.5	-40896	-12.3995	204.5	-45370	-13.756
204	-53938.2	-16.3538	204	-90485.7	-27.4349	204	-42398.7	-12.8551	204	-46254.7	-14.0242
203.5	-56814.9	-17.226	203.5	-87492.6	-26.5274	203.5	-44566.2	-13.5123	203.5	-47579.1	-14.4258
203	-59832.8	-18.141	203	-81092	-24.5867	203	-47248.2	-14.3255	203	-48437.7	-14.6861
202.5	-62335.1	-18.8997	202.5	-75590.8	-22.9188	202.5	-49835.8	-15.11	202.5	-48958.8	-14.8441
202	-64338.3	-19.5071	202	-65896	-19.9794	202	-52634.8	-15.9586	202	-49441.6	-14.9905
201.5	-66723.5	-20.2303	201.5	-55114.7	-16.7105	201.5	-55096.2	-16.7049	201.5	-49241.2	-14.9297
201	-69311	-21.0148	201	-46159	-13.9952	201	-57996	-17.5841	201	-47887.2	-14.5192
200.5	-71600.1	-21.7088	200.5	-33044.3	-10.0189	200.5	-60178.1	-18.2457	200.5	-46635.7	-14.1397
200	-73297.5	-22.2235	200	-21493.1	-6.51662	200	-61702.6	-18.708	200	-44323.2	-13.4386
199.5	-74567.4	-22.6085	199.5	-6320.24	-1.91627	199.5	-62299.5	-18.8889	199.5	-41303.3	-12.523
199	-75109.8	-22.773	199	10258.2	3.11024	199	-62566.6	-18.9699	199	-37804	-11.462
198.5	-74967.4	-22.7298	198.5	26916.4	8.16094	198.5	-60843.6	-18.4475	198.5	-33518.9	-10.1628
198	-73649.6	-22.3302	198	41670.5	12.6343	198	-58018.4	-17.5909	198	-27615.4	-8.37287
197.5	-72171.9	-21.8822	197.5	62183.4	18.8537	197.5	-54896.9	-16.6445	197.5	-22239.6	-6.74295
197	-70805.8	-21.468	197	84189.3	25.5258	197	-51572.6	-15.6366	197	-16390.1	-4.96941
196.5	-69548.3	-21.0867	196.5	104837	31.7861	196.5	-48022.9	-14.5603	196.5	-10719.7	-3.25017
196	-67563.8	-20.4851	196	123401	37.4147	196	-45080.8	-13.6683	196	-5069.82	-1.53715
195.5	-65940	-19.9927	195.5	139648	42.3407	195.5	-44173	-13.3931	195.5	490.194	0.148625
195	-63786	-19.3396	195	154309	46.7858	195	-45133.7	-13.6843	195	6644.48	2.01458
194.5	-60682.7	-18.3987	194.5	172855	52.4089	194.5	-47532.9	-14.4118	194.5	11530.1	3.49588
194	-57175.9	-17.3355	194	179678	54.4776	194	-49062.2	-14.8754	194	16586	5.0288
193.5	-53529.6	-16.2299	193.5	186640	56.5884	193.5	-50933.2	-15.4427	193.5	21822.7	6.61655
193	-49107.6	-14.8892	193	193126	58.555	193	-49504.5	-15.0096	193	26576.2	8.05779
192.5	-44202.6	-13.402	192.5	200647	60.8353	192.5	-43496.2	-13.1879	192.5	31212.8	9.46359
192	-39149.1	-11.8698	192	203545	61.714	192	-30509.3	-9.25029	192	37218.3	11.2844
191.5	-34203.8	-10.3704	191.5	206255	62.5356	191.5	-24758.6	-7.5067	191.5	43112.5	13.0715
191	-29477.1	-8.93733	191	206885	62.7266	191	-27748.3	-8.41316	191	47670.1	14.4534
190.5	-25898.2	-7.85222	190.5	213050	64.5958	190.5	-33171.4	-10.0574	190.5	51186.7	15.5196
190	-23490.1	-7.1221	190	208110	63.0981	190	-41449.8	-12.5674	190	53761.2	16.3002

## Sheet: Ib-M6
			Circular dichroism - data deconvolution
Ib-M6 Water			Ib-M6 SDS			Ib-M6 Tris-HCl			Ib-M6 TFE
Wavelength (nm)	Molar ellipticity /deg x cm2 x dmol-1	Molar extinction (Delta epsilon) (M-1 x cm-1)	Wavelength (nm)	Molar ellipticity /deg x cm2 x dmol-1	Molar extinction (Delta epsilon) (M-1 x cm-1)	Wavelength (nm)	Molar ellipticity /deg x cm2 x dmol-1	Molar extinction (Delta epsilon) (M-1 x cm-1)	Wavelength (nm)	Molar ellipticity /deg x cm2 x dmol-1	Molar extinction (Delta epsilon) (M-1 x cm-1)
250	781.702	0.237009	250	-1223.26	-0.370887	250	333.551	0.101131	250	-1783.51	-0.540753
249.5	813.641	0.246692	249.5	-1783.09	-0.540625	249.5	231.879	0.0703047	249.5	-1992.21	-0.604029
249	763.362	0.231448	249	-1219.31	-0.36969	249	67.9726	0.020609	249	-2320.65	-0.703611
248.5	472.691	0.143318	248.5	-1196.88	-0.362889	248.5	-225.61	-0.068404	248.5	-2862.01	-0.867749
248	-175.633	-0.0532512	248	-1597.34	-0.484307	248	-575.251	-0.174414	248	-3573.81	-1.08356
247.5	-810.372	-0.245701	247.5	-2572.02	-0.779825	247.5	-999.949	-0.30318	247.5	-4336.77	-1.31489
247	-1404.06	-0.425705	247	-3589.39	-1.08829	247	-1276.95	-0.387166	247	-4819.12	-1.46114
246.5	-1852.54	-0.561682	246.5	-3333.36	-1.01066	246.5	-1492.78	-0.452604	246.5	-5164.73	-1.56592
246	-2169.95	-0.657919	246	-2976.71	-0.902526	246	-1697.18	-0.514578	246	-5227.35	-1.58491
245.5	-2182.38	-0.661688	245.5	-3026.14	-0.917513	245.5	-1765.12	-0.535177	245.5	-5080.49	-1.54038
245	-2137.55	-0.648096	245	-3817.49	-1.15745	245	-1788.73	-0.542335	245	-4761.66	-1.44371
244.5	-1956.43	-0.593181	244.5	-3535.19	-1.07185	244.5	-1677.28	-0.508544	244.5	-4452.05	-1.34984
244	-1800.44	-0.545886	244	-3116.39	-0.944876	244	-1667.93	-0.505709	244	-4174.27	-1.26562
243.5	-1670.66	-0.506537	243.5	-2715.28	-0.823261	243.5	-1635.73	-0.495946	243.5	-4278.79	-1.29731
243	-1623.77	-0.49232	243	-2777.4	-0.842096	243	-1637.63	-0.496522	243	-4461.55	-1.35272
242.5	-1682.05	-0.50999	242.5	-4080.44	-1.23717	242.5	-1571.93	-0.476602	242.5	-4979.35	-1.50972
242	-2071.63	-0.628109	242	-4687.62	-1.42127	242	-1790.77	-0.542954	242	-5762.52	-1.74717
241.5	-2652.75	-0.804302	241.5	-4677.5	-1.4182	241.5	-2129.45	-0.64564	241.5	-6810.2	-2.06482
241	-3016.8	-0.914681	241	-6366.87	-1.93041	241	-2358.04	-0.714948	241	-7497.24	-2.27313
240.5	-3381.23	-1.02517	240.5	-7267.54	-2.20349	240.5	-2575.15	-0.780774	240.5	-8261.21	-2.50476
240	-3771.04	-1.14336	240	-7870.08	-2.38617	240	-2971.98	-0.901092	240	-8885.56	-2.69406
239.5	-3985.79	-1.20847	239.5	-9001.12	-2.7291	239.5	-3395.24	-1.02942	239.5	-9557.9	-2.89791
239	-4016.95	-1.21792	239	-9378.55	-2.84354	239	-3759.39	-1.13983	239	-10143.8	-3.07556
238.5	-4105.96	-1.24491	238.5	-10319.5	-3.12883	238.5	-3979.04	-1.20643	238.5	-10822.2	-3.28124
238	-4100.2	-1.24316	238	-11241	-3.40822	238	-4110.84	-1.24639	238	-11291.9	-3.42366
237.5	-4072.06	-1.23463	237.5	-10966	-3.32484	237.5	-4397.45	-1.33329	237.5	-11885.5	-3.60363
237	-3993.65	-1.21086	237	-11532	-3.49645	237	-4572.8	-1.38645	237	-12237.8	-3.71045
236.5	-3867.1	-1.17249	236.5	-12462.1	-3.77845	236.5	-4383.86	-1.32917	236.5	-12389	-3.75629
236	-3740.28	-1.13404	236	-13184.8	-3.99757	236	-4063.13	-1.23192	236	-12515.8	-3.79474
235.5	-3429.88	-1.03992	235.5	-13148.4	-3.98654	235.5	-3902.76	-1.1833	235.5	-12803.2	-3.88187
235	-3218.23	-0.975753	235	-13036.9	-3.95273	235	-3685.52	-1.11743	235	-13208.9	-4.00488
234.5	-3039.75	-0.921639	234.5	-12465.6	-3.77952	234.5	-3331.37	-1.01006	234.5	-13688.8	-4.15039
234	-3096.46	-0.938833	234	-14283.4	-4.33067	234	-3038.45	-0.921245	234	-14243.5	-4.31857
233.5	-3283.91	-0.995667	233.5	-15380	-4.66315	233.5	-3134.39	-0.950334	233.5	-15046.9	-4.56216
233	-3740.86	-1.13421	233	-16867.9	-5.11427	233	-3437.88	-1.04235	233	-15949.2	-4.83573
232.5	-4317.62	-1.30908	232.5	-18349.2	-5.5634	232.5	-3799.77	-1.15207	232.5	-16984.4	-5.1496
232	-4995.13	-1.5145	232	-20789.4	-6.30326	232	-4160.41	-1.26142	232	-17828.3	-5.40546
231.5	-5425.99	-1.64514	231.5	-23629.8	-7.16445	231.5	-4764.79	-1.44466	231.5	-18887.8	-5.7267
231	-5960.57	-1.80722	231	-26565.1	-8.05442	231	-5563.82	-1.68693	231	-20254.6	-6.14111
230.5	-6201.04	-1.88013	230.5	-28371.3	-8.60206	230.5	-6154.29	-1.86595	230.5	-21700	-6.57935
230	-6065.1	-1.83891	230	-31870.7	-9.66306	230	-6425.47	-1.94817	230	-23046.1	-6.98748
229.5	-5757.99	-1.7458	229.5	-34431.4	-10.4395	229.5	-6897.68	-2.09135	229.5	-24918.1	-7.55506
229	-5406.1	-1.63911	229	-36762.7	-11.1463	229	-7510.6	-2.27718	229	-26919.9	-8.162
228.5	-5018.69	-1.52165	228.5	-40532.6	-12.2893	228.5	-8004.72	-2.427	228.5	-28893.6	-8.76041
228	-4806.04	-1.45717	228	-44406.7	-13.4639	228	-8326.45	-2.52454	228	-30800.7	-9.33864
227.5	-4777.3	-1.44846	227.5	-47176.2	-14.3036	227.5	-8883.87	-2.69355	227.5	-32869.4	-9.96586
227	-4891.54	-1.48309	227	-49640.3	-15.0507	227	-9304.18	-2.82099	227	-34885.6	-10.5772
226.5	-5099.84	-1.54625	226.5	-51903.4	-15.7369	226.5	-9723.02	-2.94798	226.5	-36840.7	-11.1699
226	-5381.04	-1.63151	226	-54535.2	-16.5348	226	-9988.09	-3.02835	226	-38696.3	-11.7326
225.5	-5731.5	-1.73777	225.5	-55658.9	-16.8755	225.5	-10329	-3.13171	225.5	-40535.1	-12.2901
225	-6109.67	-1.85243	225	-57137.1	-17.3237	225	-10517.7	-3.18892	225	-42314.2	-12.8295
224.5	-6559.63	-1.98885	224.5	-56097.4	-17.0085	224.5	-10798.6	-3.27409	224.5	-43781.5	-13.2744
224	-7268.11	-2.20366	224	-56409.8	-17.1032	224	-11228.1	-3.40431	224	-45150.1	-13.6893
223.5	-7999.99	-2.42556	223.5	-55033.5	-16.6859	223.5	-11759.2	-3.56534	223.5	-46282.9	-14.0328
223	-8504.19	-2.57843	223	-53129.1	-16.1085	223	-12453.9	-3.77597	223	-47269.1	-14.3318
222.5	-8729.7	-2.64681	222.5	-52949.2	-16.054	222.5	-13021.4	-3.94803	222.5	-47744.4	-14.4759
222	-8918.99	-2.7042	222	-52365.6	-15.877	222	-13386.9	-4.05885	222	-48331.8	-14.654
221.5	-8511.18	-2.58055	221.5	-52277.5	-15.8503	221.5	-13512.6	-4.09696	221.5	-48636.1	-14.7463
221	-7859.21	-2.38288	221	-52062.9	-15.7852	221	-13524.6	-4.1006	221	-48408.3	-14.6772
220.5	-7496.5	-2.27291	220.5	-50942.5	-15.4455	220.5	-13327	-4.04069	220.5	-48030.7	-14.5627
220	-7871.16	-2.3865	220	-51207.7	-15.526	220	-13416	-4.06767	220	-47894.5	-14.5214
219.5	-8596.83	-2.60652	219.5	-51525.6	-15.6223	219.5	-13552.4	-4.10903	219.5	-47455.4	-14.3883
219	-9787.68	-2.96758	219	-52544.3	-15.9312	219	-13757.6	-4.17124	219	-47291.4	-14.3385
218.5	-11044.2	-3.34855	218.5	-52734.3	-15.9888	218.5	-14289.1	-4.33239	218.5	-47343	-14.3542
218	-12419	-3.76539	218	-53473	-16.2128	218	-14860.3	-4.50558	218	-47423.5	-14.3786
217.5	-13164.2	-3.99133	217.5	-53571.5	-16.2426	217.5	-15581.5	-4.72424	217.5	-47200.7	-14.311
217	-13398.9	-4.06249	217	-54739.2	-16.5967	217	-16355.8	-4.95901	217	-46798.6	-14.1891
216.5	-13540.9	-4.10554	216.5	-55007.3	-16.678	216.5	-16944.8	-5.13759	216.5	-45777.6	-13.8796
216	-13832.2	-4.19386	216	-54699.5	-16.5847	216	-17495.4	-5.30453	216	-44464.7	-13.4815
215.5	-13978.6	-4.23825	215.5	-53586.8	-16.2473	215.5	-18320.5	-5.5547	215.5	-42600.7	-12.9163
215	-14359.4	-4.35371	215	-53370.3	-16.1816	215	-19126.7	-5.79913	215	-40724.6	-12.3475
214.5	-15131.2	-4.58771	214.5	-53666.9	-16.2716	214.5	-20050.3	-6.07916	214.5	-39462.5	-11.9649
214	-16287.4	-4.93827	214	-56045.3	-16.9927	214	-20858.3	-6.32415	214	-38630	-11.7124
213.5	-17275.9	-5.23798	213.5	-57961.5	-17.5737	213.5	-21496.5	-6.51765	213.5	-38267.3	-11.6025
213	-18794.5	-5.69841	213	-61538.9	-18.6583	213	-22218	-6.7364	213	-38750.7	-11.749
212.5	-20621.9	-6.25247	212.5	-63506.9	-19.255	212.5	-22712.8	-6.88642	212.5	-39503	-11.9771
212	-22427.5	-6.79992	212	-67180.4	-20.3688	212	-23114.5	-7.00822	212	-39835.1	-12.0778
211.5	-24325.8	-7.37548	211.5	-68449.8	-20.7537	211.5	-24133.1	-7.31705	211.5	-40545.1	-12.2931
211	-26304.8	-7.9755	211	-70331.5	-21.3242	211	-25566.9	-7.75177	211	-41568.8	-12.6035
210.5	-28077.9	-8.5131	210.5	-73286.5	-22.2202	210.5	-27090.6	-8.21375	210.5	-43122.2	-13.0745
210	-29945.1	-9.07923	210	-74222	-22.5038	210	-29112.1	-8.82666	210	-45166.2	-13.6942
209.5	-31487.4	-9.54684	209.5	-75451.7	-22.8766	209.5	-31875.4	-9.66448	209.5	-47528.6	-14.4105
209	-33425.6	-10.1345	209	-77755.9	-23.5753	209	-34899.3	-10.5813	209	-50390.1	-15.2781
208.5	-35833.4	-10.8645	208.5	-81249.5	-24.6345	208.5	-37755.6	-11.4473	208.5	-53655.4	-16.2681
208	-38329.8	-11.6214	208	-86631.1	-26.2662	208	-40380.1	-12.2431	208	-56001.1	-16.9793
207.5	-41205.8	-12.4934	207.5	-90247.9	-27.3628	207.5	-42954.2	-13.0235	207.5	-58146.9	-17.6299
207	-44713.3	-13.5569	207	-93504.9	-28.3503	207	-45727.6	-13.8644	207	-60219	-18.2581
206.5	-47971.5	-14.5448	206.5	-95919.6	-29.0824	206.5	-48516.2	-14.7099	206.5	-61400	-18.6162
206	-51534.7	-15.6251	206	-98855.5	-29.9726	206	-51489.4	-15.6114	206	-62204.6	-18.8602
205.5	-55460.8	-16.8155	205.5	-100051	-30.335	205.5	-55042.9	-16.6888	205.5	-62718.4	-19.0159
205	-59576.4	-18.0633	205	-99033.3	-30.0265	205	-59131.1	-17.9283	205	-63448.8	-19.2374
204.5	-63871.6	-19.3656	204.5	-97184	-29.4658	204.5	-63330.7	-19.2016	204.5	-64492.4	-19.5538
204	-68034.8	-20.6279	204	-96003.2	-29.1078	204	-67490.8	-20.4629	204	-66295.8	-20.1006
203.5	-72425.2	-21.959	203.5	-93904	-28.4713	203.5	-71754.8	-21.7557	203.5	-67236.1	-20.3857
203	-77411.5	-23.4708	203	-91984.4	-27.8893	203	-75494.8	-22.8897	203	-68778.5	-20.8533
202.5	-82620	-25.05	202.5	-84732.9	-25.6906	202.5	-78660.3	-23.8495	202.5	-69180.1	-20.9751
202	-87818.7	-26.6263	202	-77508.9	-23.5004	202	-81427.7	-24.6885	202	-69418.4	-21.0474
201.5	-93307.9	-28.2906	201.5	-71531	-21.6879	201.5	-83139.4	-25.2075	201.5	-69236.6	-20.9922
201	-98625.3	-29.9028	201	-68003.9	-20.6185	201	-84268.3	-25.5498	201	-68942.6	-20.9031
200.5	-103114	-31.2637	200.5	-58643.5	-17.7805	200.5	-84213.7	-25.5332	200.5	-67180.4	-20.3688
200	-106418	-32.2655	200	-45083.2	-13.669	200	-83298.7	-25.2558	200	-65379.5	-19.8228
199.5	-108358	-32.8537	199.5	-33577	-10.1804	199.5	-81307.5	-24.6521	199.5	-62639.3	-18.992
199	-109158	-33.0962	199	-21054.1	-6.38351	199	-78090.2	-23.6766	199	-59962.4	-18.1803
198.5	-108956	-33.035	198.5	-7528.71	-2.28267	198.5	-74063.6	-22.4558	198.5	-56101.2	-17.0096
198	-107651	-32.6393	198	11227	3.40398	198	-70589.3	-21.4024	198	-50437.1	-15.2923
197.5	-106009	-32.1415	197.5	33714.9	10.2222	197.5	-66289	-20.0985	197.5	-43582.7	-13.2141
197	-104671	-31.7358	197	50595.8	15.3404	197	-63031.4	-19.1108	197	-36330.8	-11.0153
196.5	-103359	-31.338	196.5	66430	20.1413	196.5	-61664.5	-18.6964	196.5	-26526.2	-8.04263
196	-102264	-31.006	196	80851.9	24.5139	196	-60126.4	-18.2301	196	-14851.7	-4.50297
195.5	-100929	-30.6012	195.5	96303.8	29.1989	195.5	-58957.9	-17.8758	195.5	-3049.23	-0.924513
195	-99190.5	-30.0741	195	109568	33.2205	195	-58571.3	-17.7586	195	7974.68	2.41789
194.5	-96201.5	-29.1679	194.5	120764	36.6151	194.5	-55478.6	-16.8209	194.5	17810.4	5.40004
194	-92693.3	-28.1042	194	130947	39.7026	194	-51332	-15.5636	194	26609.9	8.06801
193.5	-88016.3	-26.6862	193.5	145841	44.2184	193.5	-45764.6	-13.8756	193.5	33723.6	10.2248
193	-81561.2	-24.729	193	150945	45.7659	193	-37609.1	-11.4029	193	37333.8	11.3194
192.5	-74507.2	-22.5903	192.5	149282	45.2617	192.5	-9615.56	-2.9154	192.5	39785	12.0626
192	-67774.7	-20.549	192	150988	45.7789	192	15043.1	4.561	192	44565.6	13.5121
191.5	-60715.7	-18.4087	191.5	150174	45.5321	191.5	28778.4	8.72549	191.5	51878.9	15.7295
191	-53816.7	-16.317	191	151893	46.0533	191	32893.5	9.97317	191	59415.8	18.0146
190.5	-49398	-14.9773	190.5	148906	45.1477	190.5	34474.5	10.4525	190.5	67299.6	20.4049
190	-46170.6	-13.9987	190	144617	43.8473	190	15723.2	4.76721	190	75301.2	22.831
