# Supplementary material for: Structural and functional analysis of Escherichia coli membrane disruption by Ib-M peptides
Source: PLoS One. 2025 Oct 8;20(10):e0334029. doi: 10.1371/journal.pone.0334029 (PMC12507217; doi:10.1371/journal.pone.0334029)
Supplement: S3 File — (XLSX) [file pone.0334029.s014.xlsx]

## Sheet: LPS displacement (%)
LPS displacement (%)
% F = (Fobs-F0)/(F100-F0) x100
Time: 60 min
Fobs= Cadaverine fluorescence intensity (∆F(AU)) after treatment at a given peptide concentration
F0= Initial fluorescence (∆F(AU)) of BC with LPS in the absence of peptides
F100= Fluorescence (∆F(AU)) of BC with LPS after the addition of 10 µg/mL polymyxin B (positive control)
∆F (AU): Fluorescence delta (Arbitrary units)
Peptide	Fobs
Ib-M1	Concentration (μM)
Data	100	50	25	12.5	6.25	3125	1.56	0.78
1	1019	953.3	935.9	815.6	685	516.1	246.5	136.2
2	1006	945.3	908.2	805.5	678.5	518	259.8	133.6
3	1029	984.7	917.2	822.3	678.2	511.3	206.2	133.7
4	950.6	936.5	877.9	790.7	681.4	515.4	224.6	125.5
5	994.1	951.9	868.4	736.3	673.2	524.9	238.4	130.2
6	1053	927.2	850.5	752.2	669.8	502	228	128.8
7	1123	1030	954	865.1	742.9	594.7	310.8	173.2
8	1137	1068	987.1	878.6	755.5	603.3	320.3	185.2
9	1147	1059	955.2	855.4	746.3	591.4	302.1	191.7
Mean	1050.97	983.989	917.156	813.522	701.2	541.9	259.633	148.678
SD	56.9185	45.721	36.3605	37.642	31.3556	36.3778	34.3259	23.1259
LPS displacement (%)	100	50	25	12.5	6.25	3125	1.56	0.78
Data	95.2568	88.2022	81.1628	70.2473	58.4167	41.6381	11.9076	0.220954
1	91.8898	84.9698	83.1371	70.4662	56.7104	38.9206	10.5243	-1.0933
2	90.5205	84.1272	80.2195	69.4024	56.0258	39.1207	11.9252	-1.36715
3	92.9431	88.2771	81.1674	71.1719	55.9942	38.415	6.27962	-1.35662
4	84.6854	83.2003	77.0281	67.8435	56.3312	38.8469	8.21765	-2.2203
5	89.2671	84.8223	76.0275	62.1137	55.4675	39.8475	9.67117	-1.72526
6	95.4709	82.2207	74.1421	63.7884	55.1094	37.4355	8.57576	-1.87272
7	102.844	93.0484	85.0435	75.6799	62.8089	47.1993	17.2969	2.80382
8	104.318	97.0508	88.5298	77.1018	64.136	48.1052	18.2975	4.06775
9	105.372	96.1029	85.1699	74.6582	63.167	46.8518	16.3805	4.75238
Peptide	Fobs
Ib-M2	Concentration (μM)
Data	100	50	25	12.5	6.25	3125	1.56	0.78
1	908.9	846.7	801.8	777.4	596.5	443.1	190.7	112
2	987.9	958.5	927.3	875.8	786.5	462.7	195.7	109
3	983.6	956.2	925.4	853	786.6	450.5	189.8	111
4	795.2	943.6	912	805.4	694.7	405.6	135.5	90.13
5	932	905.6	918.8	802.5	672.7	371.1	118	86.28
6	953.4	925.5	876.3	830.4	679.4	393.4	123	87.25
7	910.5	972.5	915.5	768.3	715.9	383.8	158.5	101.2
8	1058	991.8	911	788.5	713	387.5	145	95.55
9	1080	972.9	903	843.3	714.4	395.5	145.8	101.8
Mean	956.611	941.478	899.011	816.067	706.633	410.356	155.778	99.3567
SD	62.9012	32.5852	26.6494	30.7185	40.7185	27.8296	24.7975	8.49259
LPS displacement (%)	100	50	25	12.5	6.25	3125	1.56	0.78
Data	85.3185	83.7246	79.2517	70.5153	58.989	27.7828	0.968779	-4.97391
1	80.2932	73.7419	69.0127	66.4427	47.3889	31.2317	4.64705	-3.64222
2	88.6141	85.5175	82.2313	76.8069	67.4012	33.2961	5.17368	-3.95821
3	88.1612	85.2752	82.0311	74.4054	67.4117	32.0111	4.55225	-3.74755
4	68.3175	83.9481	80.6197	69.3918	57.7321	27.2819	-1.16703	-5.94574
5	82.7263	79.9457	81.336	69.0864	55.4149	23.6481	-3.01026	-6.35125
6	84.9803	82.0417	76.8596	72.025	56.1206	25.9969	-2.48362	-6.24908
7	80.4618	86.9921	80.9884	65.4842	59.965	24.9858	1.2555	-4.77976
8	95.9976	89.0249	80.5144	67.6118	59.6596	25.3755	-0.166417	-5.37486
9	98.3148	87.0342	79.6718	73.3838	59.807	26.2181	-0.0821554	-4.71656
Peptide	Fobs
Ib-M6	Concentration (μM)
Data	100	50	25	12.5	6.25	3125	1.56	0.78
1	979.8	966.1	911.1	847	601	225	124.6	93
2	993.1	980.3	937.8	838.1	617.9	230.3	125.2	96
3	976.2	977.3	948.3	824.3	619.9	219.6	118.6	94
4	981.7	957.6	895.3	803.4	610.9	359.7	121.8	84.88
5	999.4	964.1	917.2	811.8	597.7	347.3	118.8	89.34
6	986	952.3	899.6	792.6	662.5	363.8	123.6	84.19
7	1097	992.4	918.1	828.9	671.4	321.3	127.3	95.7
8	1156	988.9	911.2	804.6	680.7	361.7	137.2	93.13
9	1099	962.5	938.2	677.3	684	335.4	132.6	94.91
Mean	1029.8	971.278	919.644	803.111	638.444	307.122	125.522	91.6833
SD	58.3556	11.9531	14.5259	30.2938	32.1827	54.7704	4.56296	3.69778
LPS displacement (%)	100	50	25	12.5	6.25	3125	1.56	0.78
Data	93.0273	86.8633	69.1508	69.1508	51.8068	16.9095	-2.21796	-5.78213
1	87.7609	86.318	80.525	73.7735	47.8629	8.25978	-2.3151	-5.64345
2	89.1618	87.8136	83.3372	72.836	49.6429	8.81802	-2.2519	-5.32746
3	87.3818	87.4976	84.4431	71.3825	49.8536	7.69101	-2.94706	-5.53812
4	87.9611	85.4227	78.8608	69.1812	48.9056	22.4474	-2.61001	-6.4987
5	89.8254	86.1073	81.1674	70.0659	47.5153	21.1413	-2.926	-6.02894
6	88.414	84.8644	79.3137	68.0436	54.3405	22.8792	-2.42043	-6.57138
7	100.105	89.0881	81.2622	71.867	55.278	18.4028	-2.03071	-5.35906
8	106.32	88.7194	80.5355	69.3076	56.2575	22.658	-0.987972	-5.62975
9	100.316	85.9388	83.3793	55.8994	56.6051	19.8879	-1.47248	-5.44227
Antimicrobial	Fobs
Polymyxin B	Concentration (μM)
Data	50	25	12.5	6.25	3125	1.56	0.78
1	891.4	808	756.5	720.6	445.3	132.5	96
2	859.5	758.3	763.7	710	431.2	133.1	89
3	849.5	785.7	781.7	694.2	405.8	127.4	92
4	882.1	717.9	716.9	641.9	346.8	120.6	79.75
5	843.3	763.7	737.5	675.2	468.7	130.6	77.8
6	863.3	741.7	720.1	652.5	476.9	135.8	77.74
7	968.8	887.5	815.7	733.6	519.7	159.8	94.76
8	950.9	911.8	794.9	732.6	516.1	158.7	94.09
9	972.8	877.4	812.9	704.9	500.3	146.7	90.68
Mean	897.956	805.778	766.656	696.167	456.756	138.356	87.98
SD	44.1407	58.1309	30.7951	26.8593	43.9827	11.1407	6.36667
LPS displacement (%)	50	25	12.5	6.25	3125	1.56	0.78
Data	79.1405	69.4316	57.8866	57.8866	32.67	-0.86626	-6.17219
1	78.45	69.6657	64.2413	60.4601	31.4634	-1.48301	-5.32746
2	75.0901	64.4309	64.9997	59.3436	29.9783	-1.41981	-6.06476
3	74.0368	67.3169	66.8956	57.6794	27.303	-2.02018	-5.74877
4	77.4705	52.1277	60.0704	52.1708	21.0887	-2.73641	-7.03903
5	73.3838	56.3066	62.2401	55.6782	33.9281	-1.68313	-7.24442
6	75.4903	62.6825	60.4074	53.2873	34.7918	-1.13543	-7.25074
7	86.6023	78.0392	70.4767	61.8293	39.2998	1.39243	-5.45807
8	84.717	80.5987	68.2859	61.724	38.9206	1.27657	-5.52864
9	87.0237	76.9754	70.1818	58.8064	37.2564	0.0126393	-5.88781
F0	∆F(AU)
Control LPS/BC
Data
1	165	F0
2	158.8	146.58
3	170.9
4	124.4
5	146.1
6	141.5
7	136.7
8	140.6
9	135.2
Mean	146.578
SD	12.2148
F100	∆F(AU)	F100
Polymyxin B (10 μg/mL) Control positive		1096
1	1089		99.2627
2	1086		98.9467
3	1113		101.791
4	1047		94.839
5	1042		94.3123
6	1006		90.5205
7	1002		90.0992
8	999.6		89.8464
9	993.5		89.2039
Mean	1096
SD	11.3333
Concentration(μM)	Ib-M1											Ib-M2											Ib-M6											Polymyxin B
	1	2	3	4	5	6	7	8	9	Mean	SD	1	2	3	4	5	6	7	8	9	Mean	SD	1	2	3	4	5	6	7	8	9	Mean	SD	1	2	3	4	5	6	7	8	9	Mean	SD
1.56	10.5243	11.9252	6.27962	8.21765	9.67117	8.57576	17.2969	18.2975	16.3805	11.9076	4.37591	4.64705	5.17368	4.55225	-1.16703	-3.01026	-2.48362	1.2555	-0.166417	-0.0821554	0.968779	3.13929	-2.3151	-2.2519	-2.94706	-2.61001	-2.926	-2.42043	-2.03071	-0.987972	-1.47248	-2.21796	0.646323	-1.48301	-1.41981	-2.02018	-2.73641	-1.68313	-1.13543	1.39243	1.27657	0.0126393	-0.86626	1.44574
3125	38.9206	39.1207	38.415	38.8469	39.8475	37.4355	47.1993	48.1052	46.8518	41.6381	4.36895	31.2317	33.2961	32.0111	27.2819	23.6481	25.9969	24.9858	25.3755	26.2181	27.7828	3.47802	8.25978	8.81802	7.69101	22.4474	21.1413	22.8792	18.4028	22.658	19.8879	16.9095	6.6486	31.4634	29.9783	27.303	21.0887	33.9281	34.7918	39.2998	38.9206	37.2564	32.67	5.93483
6.25	56.7104	56.0258	55.9942	56.3312	55.4675	55.1094	62.8089	64.136	63.167	58.4167	3.75912	47.3889	67.4012	67.4117	57.7321	55.4149	56.1206	59.965	59.6596	59.807	58.989	6.13312	47.8629	49.6429	49.8536	48.9056	47.5153	54.3405	55.278	56.2575	56.6051	51.8068	3.74477	60.4601	59.3436	57.6794	52.1708	55.6782	53.2873	61.8293	61.724	58.8064	57.8866	3.51081
12.5	70.4662	69.4024	71.1719	67.8435	62.1137	63.7884	75.6799	77.1018	74.6582	70.2473	5.13834	66.4427	76.8069	74.4054	69.3918	69.0864	72.025	65.4842	67.6118	73.3838	70.5153	3.8545	73.7735	72.836	71.3825	69.1812	70.0659	68.0436	71.867	69.3076	55.8994	69.1508	5.30327	64.2413	64.9997	66.8956	60.0704	62.2401	60.4074	70.4767	68.2859	70.1818	65.311	3.93623
25	83.1371	80.2195	81.1674	77.0281	76.0275	74.1421	85.0435	88.5298	85.1699	81.1628	4.78193	69.0127	82.2313	82.0311	80.6197	81.336	76.8596	80.9884	80.5144	79.6718	79.2517	4.15581	80.525	83.3372	84.4431	78.8608	81.1674	79.3137	81.2622	80.5355	83.3793	81.4249	1.91416	69.6657	64.4309	67.3169	52.1277	56.3066	62.6825	78.0392	80.5987	76.9754	67.5715	9.81924
50	84.9698	84.1272	88.2771	83.2003	84.8223	82.2207	93.0484	97.0508	96.1029	88.2022	5.73897	73.7419	85.5175	85.2752	83.9481	79.9457	82.0417	86.9921	89.0249	87.0342	83.7246	4.63895	86.318	87.8136	87.4976	85.4227	86.1073	84.8644	89.0881	88.7194	85.9388	86.8633	1.4788	78.45	75.0901	74.0368	77.4705	73.3838	75.4903	86.6023	84.717	87.0237	79.1405	5.48981
100	91.8898	90.5205	92.9431	84.6854	89.2671	95.4709	102.844	104.318	105.372	95.2568	7.32109	80.2932	88.6141	88.1612	68.3175	82.7263	84.9803	80.4618	95.9976	98.3148	85.3185	8.99025	87.7609	89.1618	87.3818	87.9611	89.8254	88.414	100.105	106.32	100.316	93.0273	7.17339

## Sheet: Statistics LPS
		Statistics LPS
Ordinary one-way ANOVA
Concentration 1.56 μM
Number of families	1
Number of comparisons per family	6
Alpha	0.05
Tukey's multiple comparisons test	Mean Diff,	95.00% CI of diff,	Below threshold?	Summary	Adjusted P Value
Ib-M1 vs. Ib-M2	10.94	7.354 to 14.52	Yes	****	<0.0001	A-B
Ib-M1 vs. Ib-M6	14.13	10.54 to 17.71	Yes	****	<0.0001	A-C
Ib-M1 vs. Polymyxin B	12.77	9.189 to 16.36	Yes	****	<0.0001	A-D
Ib-M2 vs. Ib-M6	3.187	-0,3981 to 6,772	No	ns	0.0957	B-C
Ib-M2 vs. Polymyxin B	1.835	-1,750 to 5,420	No	ns	0.5165	B-D
Ib-M6 vs. Polymyxin B	-1.352	-4,937 to 2,233	No	ns	0.7381	C-D
Test details	Mean 1	Mean 2	Mean Diff,	SE of diff,	n1	n2	q	DF
Ib-M1 vs. Ib-M2	11.91	0.9688	10.94	1.323	9	9	11.69	32
Ib-M1 vs. Ib-M6	11.91	-2.218	14.13	1.323	9	9	15.1	32
Ib-M1 vs. Polymyxin B	11.91	-0.8663	12.77	1.323	9	9	13.65	32
Ib-M2 vs. Ib-M6	0.9688	-2.218	3.187	1.323	9	9	3.406	32
Ib-M2 vs. Polymyxin B	0.9688	-0.8663	1.835	1.323	9	9	1.961	32
Ib-M6 vs. Polymyxin B	-2.218	-0.8663	-1.352	1.323	9	9	1.445	32
Compact letter display
Ib-M1	A
Ib-M2	B
Polymyxin B	B
Ib-M6	B
Concentration 3.12 μM
Number of families	1
Number of comparisons per family	10
Alpha	0.05
Tukey's multiple comparisons test	Mean Diff,	95,00% CI of diff,	Below threshold?	Summary	Adjusted P Value
Ib-M1 vs. Ib-M2	13.86	2,700 to 25,01	Yes	**	0.0085	A-B
Ib-M1 vs. Ib-M6	24.73	13,57 to 35,88	Yes	****	<0.0001	A-C
Ib-M1 vs. Polymyxin B	8.968	-2,187 to 20,12	No	ns	0.1674	A-D
Ib-M1 vs. Control	-104.9	-116,1 to -93,78	Yes	****	<0.0001	A-E
Ib-M2 vs. Ib-M6	10.87	-0,2818 to 22,03	No	ns	0.0592	B-C
Ib-M2 vs. Polymyxin B	-4.887	-16,04 to 6,268	No	ns	0.7217	B-D
Ib-M2 vs. Control	-118.8	-130,0 to -107,6	Yes	****	<0.0001	B-E
Ib-M6 vs. Polymyxin B	-15.76	-26,92 to -4,605	Yes	**	0.0021	C-D
Ib-M6 vs. Control	-129.7	-140,8 to -118,5	Yes	****	<0.0001	C-E
Polymyxin B vs. Control	-113.9	-125,1 to -102,8	Yes	****	<0.0001	D-E
Test details	Mean 1	Mean 2	Mean Diff,	SE of diff,	n1	n2	q	DF
Ib-M1 vs. Ib-M2	41.64	27.78	13.86	3.906	9	9	5.017	40
Ib-M1 vs. Ib-M6	41.64	16.91	24.73	3.906	9	9	8.954	40
Ib-M1 vs. Polymyxin B	41.64	32.67	8.968	3.906	9	9	3.247	40
Ib-M1 vs. Control	41.64	146.6	-104.9	3.906	9	9	38	40
Ib-M2 vs. Ib-M6	27.78	16.91	10.87	3.906	9	9	3.937	40
Ib-M2 vs. Polymyxin B	27.78	32.67	-4.887	3.906	9	9	1.77	40
Ib-M2 vs. Control	27.78	146.6	-118.8	3.906	9	9	43.01	40
Ib-M6 vs. Polymyxin B	16.91	32.67	-15.76	3.906	9	9	5.707	40
Ib-M6 vs. Control	16.91	146.6	-129.7	3.906	9	9	46.95	40
Polymyxin B vs. Control	32.67	146.6	-113.9	3.906	9	9	41.24	40
Compact letter display
Control	A
Ib-M1	B
Polymyxin B	B C
Ib-M2	C D
Ib-M6	D
Concentration 6.25 μM
Number of families	1
Number of comparisons per family	10
Alpha	0.05
Tukey's multiple comparisons test	Mean Diff,	95,00% CI of diff,	Below threshold?	Summary	Adjusted P Value
Ib-M1 vs. Ib-M2	-0.5723	-11,19 to 10,04	No	ns	0.9999	A-B
Ib-M1 vs. Ib-M6	6.61	-4,004 to 17,22	No	ns	0.3998	A-C
Ib-M1 vs. Polymyxin B	0.5301	-10,08 to 11,14	No	ns	>0.9999	A-D
Ib-M1 vs. Control	-88.16	-98,77 to -77,55	Yes	****	<0.0001	A-E
Ib-M2 vs. Ib-M6	7.182	-3,431 to 17,80	No	ns	0.3173	B-C
Ib-M2 vs. Polymyxin B	1.102	-9,511 to 11,72	No	ns	0.9982	B-D
Ib-M2 vs. Control	-87.59	-98,20 to -76,98	Yes	****	<0.0001	B-E
Ib-M6 vs. Polymyxin B	-6.08	-16,69 to 4,534	No	ns	0.484	C-D
Ib-M6 vs. Control	-94.77	-105,4 to -84,16	Yes	****	<0.0001	C-E
Polymyxin B vs. Control	-88.69	-99,30 to -78,08	Yes	****	<0.0001	D-E
Test details	Mean 1	Mean 2	Mean Diff,	SE of diff,	n1	n2	q	DF
Ib-M1 vs. Ib-M2	58.42	58.99	-0.5723	3.716	9	9	0.2178	40
Ib-M1 vs. Ib-M6	58.42	51.81	6.61	3.716	9	9	2.515	40
Ib-M1 vs. Polymyxin B	58.42	57.89	0.5301	3.716	9	9	0.2018	40
Ib-M1 vs. Control	58.42	146.6	-88.16	3.716	9	9	33.55	40
Ib-M2 vs. Ib-M6	58.99	51.81	7.182	3.716	9	9	2.733	40
Ib-M2 vs. Polymyxin B	58.99	57.89	1.102	3.716	9	9	0.4195	40
Ib-M2 vs. Control	58.99	146.6	-87.59	3.716	9	9	33.33	40
Ib-M6 vs. Polymyxin B	51.81	57.89	-6.08	3.716	9	9	2.314	40
Ib-M6 vs. Control	51.81	146.6	-94.77	3.716	9	9	36.07	40
Polymyxin B vs. Control	57.89	146.6	-88.69	3.716	9	9	33.75	40
Compact letter display
Control	A
Ib-M2	B
Ib-M1	B
Polymyxin B	B
Ib-M6	B
Concentration 12.5 μM
Number of families	1
Number of comparisons per family	10
Alpha	0.05
Tukey's multiple comparisons test	Mean Diff,	95,00% CI of diff,	Below threshold?	Summary	Adjusted P Value
Ib-M1 vs. Ib-M2	-0.268	-11,00 to 10,46	No	ns	>0.9999	A-B
Ib-M1 vs. Ib-M6	1.097	-9,632 to 11,83	No	ns	0.9983	A-C
Ib-M1 vs. Polymyxin B	4.936	-5,792 to 15,67	No	ns	0.6842	A-D
Ib-M1 vs. Control	-76.33	-87,06 to -65,60	Yes	****	<0.0001	A-E
Ib-M2 vs. Ib-M6	1.365	-9,364 to 12,09	No	ns	0.9961	B-C
Ib-M2 vs. Polymyxin B	5.204	-5,524 to 15,93	No	ns	0.6403	B-D
Ib-M2 vs. Control	-76.06	-86,79 to -65,33	Yes	****	<0.0001	B-E
Ib-M6 vs. Polymyxin B	3.84	-6,889 to 14,57	No	ns	0.8436	C-D
Ib-M6 vs. Control	-77.43	-88,16 to -66,70	Yes	****	<0.0001	C-E
Polymyxin B vs. Control	-81.27	-92,00 to -70,54	Yes	****	<0.0001	D-E
Test details	Mean 1	Mean 2	Mean Diff,	SE of diff,	n1	n2	q	DF
Ib-M1 vs. Ib-M2	70.25	70.52	-0.268	3.756	9	9	0.1009	40
Ib-M1 vs. Ib-M6	70.25	69.15	1.097	3.756	9	9	0.4128	40
Ib-M1 vs. Polymyxin B	70.25	65.31	4.936	3.756	9	9	1.858	40
Ib-M1 vs. Control	70.25	146.6	-76.33	3.756	9	9	28.74	40
Ib-M2 vs. Ib-M6	70.52	69.15	1.365	3.756	9	9	0.5137	40
Ib-M2 vs. Polymyxin B	70.52	65.31	5.204	3.756	9	9	1.959	40
Ib-M2 vs. Control	70.52	146.6	-76.06	3.756	9	9	28.64	40
Ib-M6 vs. Polymyxin B	69.15	65.31	3.84	3.756	9	9	1.446	40
Ib-M6 vs. Control	69.15	146.6	-77.43	3.756	9	9	29.15	40
Polymyxin B vs. Control	65.31	146.6	-81.27	3.756	9	9	30.59	40
Compact letter display
Control	A
Ib-M2	B
Ib-M1	B
Ib-M6	B
Polymyxin B	B
Concentration 25 μM
Number of families	1
Number of comparisons per family	10
Alpha	0.05
Tukey's multiple comparisons test	Mean Diff,	95,00% CI of diff,	Below threshold?	Summary	Adjusted P Value
Ib-M1 vs. Ib-M2	1.911	-9,715 to 13,54	No	ns	0.9897	A-B
Ib-M1 vs. Ib-M6	-0.2621	-11,89 to 11,36	No	ns	>0.9999	A-C
Ib-M1 vs. Polymyxin B	13.59	1,965 to 25,22	Yes	*	0.0149	A-D
Ib-M1 vs. Control	-65.42	-77,04 to -53,79	Yes	****	<0.0001	A-E
Ib-M2 vs. Ib-M6	-2.173	-13,80 to 9,453	No	ns	0.9833	B-C
Ib-M2 vs. Polymyxin B	11.68	0,05386 to 23,31	Yes	*	0.0485	B-D
Ib-M2 vs. Control	-67.33	-78,95 to -55,70	Yes	****	<0.0001	B-E
Ib-M6 vs. Polymyxin B	13.85	2,227 to 25,48	Yes	*	0.0125	C-D
Ib-M6 vs. Control	-65.15	-76,78 to -53,53	Yes	****	<0.0001	C-E
Polymyxin B vs. Control	-79.01	-90,63 to -67,38	Yes	****	<0.0001	D-E
Test details	Mean 1	Mean 2	Mean Diff,	SE of diff,	n1	n2	q	DF
Ib-M1 vs. Ib-M2	81.16	79.25	1.911	4.071	9	9	0.6639	40
Ib-M1 vs. Ib-M6	81.16	81.42	-0.2621	4.071	9	9	0.09107	40
Ib-M1 vs. Polymyxin B	81.16	67.57	13.59	4.071	9	9	4.722	40
Ib-M1 vs. Control	81.16	146.6	-65.42	4.071	9	9	22.73	40
Ib-M2 vs. Ib-M6	79.25	81.42	-2.173	4.071	9	9	0.755	40
Ib-M2 vs. Polymyxin B	79.25	67.57	11.68	4.071	9	9	4.058	40
Ib-M2 vs. Control	79.25	146.6	-67.33	4.071	9	9	23.39	40
Ib-M6 vs. Polymyxin B	81.42	67.57	13.85	4.071	9	9	4.813	40
Ib-M6 vs. Control	81.42	146.6	-65.15	4.071	9	9	22.63	40
Polymyxin B vs. Control	67.57	146.6	-79.01	4.071	9	9	27.45	40
Compact letter display
Control	A
Ib-M6	B
Ib-M1	B
Ib-M2	B
Polymyxin B	C
Concentration 50 μM
Number of families	1
Number of comparisons per family	10
Alpha	0.05
Tukey's multiple comparisons test	Mean Diff,	95,00% CI of diff,	Below threshold?	Summary	Adjusted P Value
Ib-M1 vs. Ib-M2	4.478	-6,283 to 15,24	No	ns	0.7579	A-B
Ib-M1 vs. Ib-M6	1.339	-9,422 to 12,10	No	ns	0.9964	A-C
Ib-M1 vs. Polymyxin B	9.062	-1,699 to 19,82	No	ns	0.1349	A-D
Ib-M1 vs. Control	-58.38	-69,14 to -47,61	Yes	****	<0.0001	A-E
Ib-M2 vs. Ib-M6	-3.139	-13,90 to 7,622	No	ns	0.9187	B-C
Ib-M2 vs. Polymyxin B	4.584	-6,177 to 15,34	No	ns	0.7418	B-D
Ib-M2 vs. Control	-62.85	-73,61 to -52,09	Yes	****	<0.0001	B-E
Ib-M6 vs. Polymyxin B	7.723	-3,038 to 18,48	No	ns	0.2618	C-D
Ib-M6 vs. Control	-59.71	-70,48 to -48,95	Yes	****	<0.0001	C-E
Polymyxin B vs. Control	-67.44	-78,20 to -56,68	Yes	****	<0.0001	D-E
Test details	Mean 1	Mean 2	Mean Diff,	SE of diff,	n1	n2	q	DF
Ib-M1 vs. Ib-M2	88.2	83.72	4.478	3.768	9	9	1.681	40
Ib-M1 vs. Ib-M6	88.2	86.86	1.339	3.768	9	9	0.5025	40
Ib-M1 vs. Polymyxin B	88.2	79.14	9.062	3.768	9	9	3.401	40
Ib-M1 vs. Control	88.2	146.6	-58.38	3.768	9	9	21.91	40
Ib-M2 vs. Ib-M6	83.72	86.86	-3.139	3.768	9	9	1.178	40
Ib-M2 vs. Polymyxin B	83.72	79.14	4.584	3.768	9	9	1.721	40
Ib-M2 vs. Control	83.72	146.6	-62.85	3.768	9	9	23.59	40
Ib-M6 vs. Polymyxin B	86.86	79.14	7.723	3.768	9	9	2.899	40
Ib-M6 vs. Control	86.86	146.6	-59.71	3.768	9	9	22.41	40
Polymyxin B vs. Control	79.14	146.6	-67.44	3.768	9	9	25.31	40
Compact letter display
Control	A
Ib-M1	B
Ib-M6	B
Ib-M2	B
Polymyxin B	B
Concentration 100 μM
Number of families	1
Number of comparisons per family	6
Alpha	0.05
Tukey's multiple comparisons test	Mean Diff,	95,00% CI of diff,	Below threshold?	Summary	Adjusted P Value
Ib-M1 vs. Ib-M2	9.938	-3,126 to 23,00	No	ns	0.1876	A-B
Ib-M1 vs. Ib-M6	2.229	-10,83 to 15,29	No	ns	0.9667	A-C
Ib-M1 vs. Control	-51.32	-64,39 to -38,26	Yes	****	<0.0001	A-E
Ib-M2 vs. Ib-M6	-7.709	-20,77 to 5,355	No	ns	0.3937	B-C
Ib-M2 vs. Control	-61.26	-74,32 to -48,20	Yes	****	<0.0001	B-E
Ib-M6 vs. Control	-53.55	-66,61 to -40,49	Yes	****	<0.0001	C-E
Test details	Mean 1	Mean 2	Mean Diff,	SE of diff,	n1	n2	q	DF
Ib-M1 vs. Ib-M2	95.26	85.32	9.938	4.822	9	9	2.915	32
Ib-M1 vs. Ib-M6	95.26	93.03	2.229	4.822	9	9	0.6539	32
Ib-M1 vs. Control	95.26	146.6	-51.32	4.822	9	9	15.05	32
Ib-M2 vs. Ib-M6	85.32	93.03	-7.709	4.822	9	9	2.261	32
Ib-M2 vs. Control	85.32	146.6	-61.26	4.822	9	9	17.97	32
Ib-M6 vs. Control	93.03	146.6	-53.55	4.822	9	9	15.71	32
Compact letter display
Control	A
Ib-M1	B
Ib-M6	B
Ib-M2	B

## Sheet: NPN Kinetics Ib-M1
										Outer membrane permeability - NPN assay
Time (min)	16x MIC					8x MIC					4x MIC					2x MIC					1x MIC					HEPES/E. coli/NPN					HEPES/E. coli					HEPES/NPN					HEPES/Ib-M/NPN
	1	2	3	Mean	SD	1	2	3	Mean	SD	1	2	3	Mean	SD	1	2	3	Mean	SD	1	2	3	Mean	SD	1	2	3	Mean	SD	1	2	3	Mean	SD	1	2	3	Mean	SD	1	2	3	Mean	SD
0	63.09	66.56	69.13	66.26	3.03115	68.55	66.34	68.07	67.6533	1.16243	58.94	53.83	52.59	55.12	3.36581	51.43	54.33	52.41	52.7233	1.47517	50.99	52.24	51.72	51.65	0.627933	30.95	31.52	31.22	31.23	0.285132	25.58	25.52	25.22	25.44	0.192873	21.49	19.55	15.39	18.81	3.1166	27.67	27.96	23.05	26.2267	2.75489
2	54.4	58.39	59.45	57.4133	2.6629	62.45	63.51	60.52	62.16	1.51595	53.33	51.76	49.05	51.38	2.16516	48.12	50.1	49.59	49.27	1.02806	49.45	49.97	48.27	49.23	0.871091	30.95	29.42	30	30.1233	0.77242	25.22	25.44	24.41	25.0233	0.542433	16.77	15.9	12.06	14.91	2.50621	17.81	16.3	14.91	16.34	1.45041
4	51.32	56.14	57.83	55.0967	3.37808	60.5	61.1	59.3	60.3	0.916515	52.82	48.83	47.2	49.6167	2.89141	45.96	48.79	47.17	47.3067	1.41994	49.19	48.79	46.59	48.19	1.4	29.34	29.24	28.28	28.9533	0.585263	23.88	23.73	23.17	23.5933	0.37421	12.62	11.89	11.56	12.0233	0.542433	13.13	12.08	11.46	12.2233	0.844176
6	50.77	54.36	55.71	53.6133	2.55324	59.62	57.9	58.09	58.5367	0.942992	52.16	48.69	46.67	49.1733	2.77673	46.58	47.92	47.01	47.17	0.684178	47.73	48.37	47.51	47.87	0.446766	28.87	28.14	28.06	28.3567	0.446356	23.37	23.03	22.14	22.8467	0.635164	12.95	11.9	11.5	12.1167	0.748888	12.29	10.55	10.09	10.9767	1.1604
8	49.98	53.13	53.95	52.3533	2.09586	57.77	57.12	55.88	56.9233	0.960226	51.5	48.45	46.79	48.9133	2.38894	47.19	47.35	47.27	47.27	0.08	46.77	47.85	46.96	47.1933	0.57657	28.31	28.01	26.65	27.6567	0.884609	21.99	22.08	21.96	22.01	0.06245	13.18	12.29	12.11	12.5267	0.572917	11.23	10.8	9.61	10.5467	0.839186
10	48.98	51.49	52.28	50.9167	1.72309	56.51	56.49	53.47	55.49	1.7494	50.93	49.08	46.34	48.7833	2.30934	47.61	47.13	47.5	47.4133	0.251462	47.32	47.23	46.31	46.9533	0.558957	28	27.9	26.72	27.54	0.711899	22.32	21.83	22.36	22.17	0.295127	13.53	12.1	12.23	12.62	0.790759	11.76	10.87	10.23	10.9533	0.768397
12	48.65	52.45	52.01	51.0367	2.07859	56.4	55.07	52.83	54.7667	1.80423	50.48	49.29	46.09	48.62	2.2704	46.07	47.42	47.11	46.8667	0.70713	46.91	46.61	46.94	46.82	0.182483	28.06	27.44	27.06	27.52	0.504777	22.12	22.12	21.57	21.9367	0.317543	14.28	12.97	12.74	13.33	0.830723	12.65	11.96	10.76	11.79	0.956399
14	47.64	50.55	51.37	49.8533	1.96016	56.05	53.84	52.35	54.08	1.86164	50.44	48.16	45.65	48.0833	2.39592	45.46	47.58	46.9	46.6467	1.08247	46.41	45.94	45.84	46.0633	0.304357	27.92	27.48	26.73	27.3767	0.601692	21.75	22.42	21.77	21.98	0.381182	14.3	13.67	12.69	13.5533	0.811316	12.49	11.87	10.79	11.7167	0.86031
16	47.55	49.83	51.33	49.57	1.90337	54.58	54.52	51.73	53.61	1.6284	51.28	47.53	45.61	48.14	2.8838	45.63	46.23	46.07	45.9767	0.310698	46.69	46.28	44.54	45.8367	1.1415	27.97	26.37	26.49	26.9433	0.891142	21.13	22.33	21.31	21.59	0.647148	15.48	13.71	13.35	14.18	1.14013	12.56	12.31	11.5	12.1233	0.554106
18	47.16	49.68	50.64	49.16	1.79733	53.89	53.46	51.14	52.83	1.47929	50.53	46.11	45.21	47.2833	2.84748	45.35	46.08	45.66	45.6967	0.366379	46.51	45.73	45.49	45.91	0.533292	26.9	26.75	26.69	26.78	0.108167	21.82	21.92	21.69	21.81	0.115326	15.44	14.4	14.28	14.7067	0.637913	13.09	12.93	11.8	12.6067	0.70316
20	46.59	49.58	50.13	48.7667	1.905	55.09	53.53	50.23	52.95	2.48137	51	47.66	45.13	47.93	2.9443	46.76	46.01	45.6	46.1233	0.588246	46.75	45.78	46.01	46.18	0.506853	28.59	26.2	26.97	27.2533	1.21993	21.84	22.01	21.2	21.6833	0.427122	15.74	14.88	13.88	14.8333	0.930878	14.21	12.89	12.35	13.15	0.95687
22	46.1	48.3	49.13	47.8433	1.56577	53.91	53.65	50.2	52.5867	2.071	50.74	47.23	45.75	47.9067	2.5629	45.89	45.9	45.41	45.7333	0.28006	46.71	46.67	45.52	46.3	0.675796	27.98	26.72	26.35	27.0167	0.854537	21.01	21.6	20.88	21.1633	0.38371	15.81	14.43	14.58	14.94	0.757166	13.64	12.48	12.01	12.71	0.838987
24	46.38	47.69	48.9	47.6567	1.26033	53.8	52.58	50.15	52.1767	1.85813	50.07	47.71	45.05	47.61	2.51149	45.67	45.95	44.73	45.45	0.639062	46.43	46.58	46.42	46.4767	0.0896289	27.81	26.37	26.44	26.8733	0.811932	21.65	21.41	20.79	21.2833	0.443772	15.65	14.4	14.74	14.93	0.646297	14.11	13.1	12.45	13.22	0.836481
26	45.79	47.89	48.81	47.4967	1.54794	54.57	51.72	50.05	52.1133	2.28553	50.48	46.94	45.21	47.5433	2.6863	45.9	47.04	46.07	46.3367	0.615007	46.62	46.19	45.48	46.0967	0.575702	27.56	27.05	26.23	26.9467	0.670994	21.58	21.75	21.26	21.53	0.248797	16.1	15.04	14.62	15.2533	0.762714	14.09	14	12.93	13.6733	0.645316
28	44.75	47.38	48.64	46.9233	1.9848	54.2	52.43	49.9	52.1767	2.16116	50.78	47.51	43.92	47.4033	3.43124	45.54	46.65	45.18	45.79	0.766225	46.92	45.76	45.76	46.1467	0.669726	28.21	26.53	26.55	27.0967	0.964227	21.31	21.29	20.71	21.1033	0.340783	15.7	15.7	15.65	15.6833	0.0288675	14.78	14.32	12.47	13.8567	1.22272
30	46.16	48.09	48.84	47.6967	1.38262	54.13	53.46	50.37	52.6533	2.0056	51.14	47.29	45.29	47.9067	2.97335	46.55	47.8	45.94	46.7633	0.948174	47.09	45.8	44.97	45.9533	1.06829	27.46	27.34	26.47	27.09	0.540278	21.41	22.02	21.4	21.61	0.355106	17.53	15.69	15.5	16.24	1.1212	15.1	14.24	13.47	14.27	0.815414
32	44.84	47.02	47.96	46.6067	1.60054	53.97	52.52	49.93	52.14	2.04663	50.23	46.71	44.36	47.1	2.95437	46.27	47.23	45.26	46.2533	0.985106	46.6	46.26	46	46.2867	0.300888	28.25	26.94	26.47	27.22	0.922442	21.81	21.44	21.11	21.4533	0.35019	16.83	15.98	15.87	16.2267	0.525389	15.4	14.2	12.98	14.1933	1.21001
34	45.52	47.22	47.87	46.87	1.21347	52.07	51.73	50.11	51.3033	1.04735	51.37	47.45	45.64	48.1533	2.92903	46.28	48.04	46.05	46.79	1.08862	47	45.82	44.97	45.93	1.01946	28.31	26.39	27.35	27.35	0.96	21.49	21.44	20.65	21.1933	0.471204	17.15	16.5	15.64	16.43	0.75743	15.6	14.9	13.7	14.7333	0.960902
36	44.61	47.64	48.49	46.9133	2.03952	52.87	52.64	49.65	51.72	1.79636	51.67	47.43	45.79	48.2967	3.03429	45.94	47.5	45.11	46.1833	1.21344	46.18	46.53	45.03	45.9133	0.78475	27.67	26.14	26.6	26.8033	0.785005	22.08	21.08	21.92	21.6933	0.537153	17.66	16.89	15.78	16.7767	0.94511	15.93	14.69	13.55	14.7233	1.19035
38	44.84	46.84	48.36	46.68	1.76545	54.1	51.59	50.31	52	1.92798	50.51	48.02	46.04	48.19	2.23984	46.42	46.92	46	46.4467	0.460579	46.97	47.03	45.76	46.5867	0.716543	28.12	27.22	26.84	27.3933	0.657368	21.95	21.66	20.68	21.43	0.665507	17.38	16.81	17.35	17.18	0.32078	16.03	14.9	14.19	15.04	0.927955
40	44.25	46.52	47.95	46.24	1.86582	54.16	52.14	50.15	52.15	2.00502	50.2	48.06	45.9	48.0533	2.15001	47.73	47.02	45.71	46.82	1.02474	47.81	45.53	45.14	46.16	1.44219	28.52	26.61	26.53	27.22	1.12654	21.59	22.08	20.97	21.5467	0.556267	17.4	16.9	16.62	16.9733	0.395137	15.78	15.09	13.72	14.8633	1.04854
42	44.93	45.89	47.63	46.15	1.36865	52.9	52.15	49.34	51.4633	1.87671	49.64	46.82	45.68	47.38	2.03853	47.07	47.26	45.78	46.7033	0.805254	47.33	46.81	45.59	46.5767	0.893159	28.03	27.12	27.26	27.47	0.49	21.66	22.23	21.17	21.6867	0.530503	17.93	16.84	17.09	17.2867	0.570993	16.29	15.29	14.06	15.2133	1.11698
44	45.47	46.7	47.96	46.71	1.24503	53.54	52.14	49.97	51.8833	1.79879	49.13	47.43	45.54	47.3667	1.79584	46.19	47.06	45.98	46.41	0.572626	47.11	46.37	46.08	46.52	0.531131	27.93	26.78	26.57	27.0933	0.732143	21.48	21.74	21.12	21.4467	0.311341	18.3	16.92	16.87	17.3633	0.811562	16.43	15.61	14.6	15.5467	0.916642
46	44.77	46.17	48.02	46.32	1.63018	52.99	52.01	49.85	51.6167	1.60653	49.62	47.36	46.25	47.7433	1.71739	45.82	47.54	45.85	46.4033	0.984496	47.83	46.24	45.45	46.5067	1.2122	28.42	26.85	27.22	27.4967	0.820752	21.83	21.06	20.93	21.2733	0.48645	18.47	17.99	17.33	17.93	0.572364	16.5	16.15	14.15	15.6	1.26787
48	44.79	46.73	47.33	46.2833	1.3276	52.69	52.4	50.3	51.7967	1.30424	50.14	46.9	45.82	47.62	2.2482	47.2	47.81	45.62	46.8767	1.13024	47.72	46.77	45.12	46.5367	1.31561	28.27	27.04	27.22	27.51	0.664304	21.81	22.39	20.79	21.6633	0.810021	18.75	17.34	17.58	17.89	0.754387	17.03	15.43	14.65	15.7033	1.21332
50	44.41	46.14	47.53	46.0267	1.56308	52.84	51.62	49.88	51.4467	1.48759	50.73	47.02	44.07	47.2733	3.33722	45.66	47.13	45.54	46.11	0.885381	47.66	46.62	44.81	46.3633	1.44223	28.25	26.82	27.12	27.3967	0.754078	22.13	22.18	21.27	21.86	0.511566	18.68	17.83	17.37	17.96	0.664605	17.01	16.22	14.6	15.9433	1.22859
52	44.98	45.2	46.57	45.5833	0.86153	53.24	52.41	49.64	51.7633	1.88511	51.37	46.77	43.92	47.3533	3.7591	46.66	47.24	46.31	46.7367	0.469716	47.07	46.85	45.45	46.4567	0.878711	27.72	27.17	27.08	27.3233	0.346458	21.9	22.08	20.93	21.6367	0.618574	18.83	17.79	17.53	18.05	0.687895	16.48	15.8	14.48	15.5867	1.01692
54	44.52	46.11	46.33	45.6533	0.98764	52.86	52.9	49.95	51.9033	1.69175	51.26	46.87	45.43	47.8533	3.03685	46.15	47.32	45.76	46.41	0.81185	47.59	46.9	45.88	46.79	0.860291	27.99	27.02	26.7	27.2367	0.671739	21.29	21.18	21.2	21.2233	0.0585947	18.84	18.37	17.58	18.2633	0.636736	16.63	15.8	15.27	15.9	0.685493
56	43.9	44.91	47.33	45.38	1.76264	51.89	52.24	49.72	51.2833	1.36515	51.03	47.85	44.58	47.82	3.2251	46.53	47.91	45.28	46.5733	1.31554	47.73	46.24	45.24	46.4033	1.25301	28.78	27.11	27.02	27.6367	0.991178	21.48	22.23	21.08	21.5967	0.583809	18.69	17.59	18.67	18.3167	0.629391	17.1	16.17	15.16	16.1433	0.970275
58	43.82	45.55	47.43	45.6	1.80552	53.49	52.26	50.23	51.9933	1.64628	51.22	46.8	44.41	47.4767	3.45506	47.4	47.66	46.48	47.18	0.62	46.29	46.69	45.41	46.13	0.654828	28.66	27.22	26.91	27.5967	0.933827	22.16	22.69	21.09	21.98	0.815046	19.28	18.81	18.47	18.8533	0.406735	17.02	15.73	15.21	15.9867	0.931898
60	43.8	45.46	47.15	45.47	1.67502	52.89	51.83	49.74	51.4867	1.60282	50.68	48.07	45.59	48.1133	2.54528	46.39	47.11	45.78	46.4267	0.665758	47.68	46.01	45.59	46.4267	1.10555	28.61	27.06	27.37	27.68	0.820183	22.01	22.07	21.23	21.77	0.468615	19.02	19.12	18.2	18.78	0.504777	17.09	16	15.52	16.2033	0.804508

## Sheet: NPN Kinetics Ib-M2
										Outer membrane permeability - NPN assay
Time (min)	16x MIC					8x MIC					4x MIC					2x MIC					1x MIC					HEPES/E. coli/NPN					HEPES/E. coli					HEPES/NPN					HEPES/Ib-M/NPN
	1	2	3	Mean	SD	1	2	3	Mean	SD	1	2	3	Mean	SD	1	2	3	Mean	SD	1	2	3	Mean	SD	1	2	3	Mean	SD	1	2	3	Mean	SD	1	2	3	Mean	SD	1	2	3	Mean	SD
0	66.06	61.52	64.77	64.1167	2.33945	67.37	62.25	65.82	65.1467	2.62557	61.67	59.77	62.86	61.4333	1.55854	59.6	60.3	58.21	59.37	1.06381	57.86	57.19	56.58	57.21	0.640234	30.95	31.52	31.22	31.23	0.285132	25.58	25.52	25.22	25.44	0.192873	21.49	19.55	15.39	18.81	3.1166	27.67	27.96	23.05	26.2267	2.75489
2	60.61	55.44	57.8	57.95	2.58826	60.98	57.93	61.35	60.0867	1.87687	56.56	56.23	56.06	56.2833	0.254231	55.41	54.53	52.49	54.1433	1.49791	54.14	51.51	49.92	51.8567	2.13125	30.95	29.42	30	30.1233	0.77242	25.22	25.44	24.41	25.0233	0.542433	16.77	15.9	12.06	14.91	2.50621	17.81	16.3	14.91	16.34	1.45041
4	60.08	54.44	57.11	57.21	2.82133	60.16	57.26	59.48	58.9667	1.51662	55.29	54.19	56.44	55.3067	1.12509	54.25	52.27	51.04	52.52	1.61954	51.98	50.97	51.37	51.44	0.508626	29.34	29.24	28.28	28.9533	0.585263	23.88	23.73	23.17	23.5933	0.37421	12.62	11.89	11.56	12.0233	0.542433	13.13	12.08	11.46	12.2233	0.844176
6	57.97	52.74	56.65	55.7867	2.71979	59.84	57.19	57.72	58.25	1.40225	54.89	52.53	54.2	53.8733	1.21344	52.03	51.83	50.85	51.57	0.631506	51.57	51.37	51.27	51.4033	0.152753	28.87	28.14	28.06	28.3567	0.446356	23.37	23.03	22.14	22.8467	0.635164	12.95	11.9	11.5	12.1167	0.748888	12.29	10.55	10.09	10.9767	1.1604
8	57.22	52.44	55.67	55.11	2.43871	58.32	55.84	57.24	57.1333	1.24344	54.39	52.45	54.6	53.8133	1.18534	51.89	52.17	51.16	51.74	0.52144	51.04	51.9	51.63	51.5233	0.439811	28.31	28.01	26.65	27.6567	0.884609	21.99	22.08	21.96	22.01	0.06245	13.18	12.29	12.11	12.5267	0.572917	11.23	10.8	9.61	10.5467	0.839186
10	55.65	52.09	54.51	54.0833	1.81795	57.67	55.33	57.18	56.7267	1.23411	53.75	51.3	53.88	52.9767	1.45349	52.1	50.57	50.46	51.0433	0.916752	51.6	49.42	49.78	50.2667	1.16865	28	27.9	26.72	27.54	0.711899	22.32	21.83	22.36	22.17	0.295127	13.53	12.1	12.23	12.62	0.790759	11.76	10.87	10.23	10.9533	0.768397
12	55.74	50.47	53.81	53.34	2.66625	57.5	54.85	57.59	56.6467	1.55661	53.44	51.79	53	52.7433	0.85442	52.06	50.52	50.24	50.94	0.98	51.73	50.38	50.89	51	0.681689	28.06	27.44	27.06	27.52	0.504777	22.12	22.12	21.57	21.9367	0.317543	14.28	12.97	12.74	13.33	0.830723	12.65	11.96	10.76	11.79	0.956399
14	55.03	50.62	53.26	52.97	2.21926	56.26	55.12	57.18	56.1867	1.03196	55.03	53	54.02	54.0167	1.015	51.47	50.83	50.32	50.8733	0.576223	51.25	51.19	50.61	51.0167	0.353459	27.92	27.48	26.73	27.3767	0.601692	21.75	22.42	21.77	21.98	0.381182	14.3	13.67	12.69	13.5533	0.811316	12.49	11.87	10.79	11.7167	0.86031
16	54.36	49.55	52.22	52.0433	2.40986	55.56	54.69	55.83	55.36	0.595735	54.09	52.28	53	53.1233	0.911281	51.87	50.26	50.96	51.03	0.807279	50.81	49.58	50.82	50.4033	0.713045	27.97	26.37	26.49	26.9433	0.891142	21.13	22.33	21.31	21.59	0.647148	15.48	13.71	13.35	14.18	1.14013	12.56	12.31	11.5	12.1233	0.554106
18	54.32	48.93	53.04	52.0967	2.8161	55	53.71	55.86	54.8567	1.08214	52.94	52.09	52.42	52.4833	0.428525	52.82	50.09	50.44	51.1167	1.48547	51.52	50.59	51.49	51.2	0.528488	26.9	26.75	26.69	26.78	0.108167	21.82	21.92	21.69	21.81	0.115326	15.44	14.4	14.28	14.7067	0.637913	13.09	12.93	11.8	12.6067	0.70316
20	53.76	49.04	52.3	51.7	2.41653	54.96	54.67	55.53	55.0533	0.437531	53.34	51.74	52.53	52.5367	0.800021	52.18	49.92	50.17	50.7567	1.23896	50.77	49.68	50.69	50.38	0.607536	28.59	26.2	26.97	27.2533	1.21993	21.84	22.01	21.2	21.6833	0.427122	15.74	14.88	13.88	14.8333	0.930878	14.21	12.89	12.35	13.15	0.95687
22	52.56	49.1	51.57	51.0767	1.78197	54.31	52.22	54.26	53.5967	1.19249	53.07	50.99	51.45	51.8367	1.09258	50.64	50.79	50.78	50.7367	0.083865	51.12	49.87	51.23	50.74	0.755447	27.98	26.72	26.35	27.0167	0.854537	21.01	21.6	20.88	21.1633	0.38371	15.81	14.43	14.58	14.94	0.757166	13.64	12.48	12.01	12.71	0.838987
24	52.79	48.86	51.84	51.1633	2.05052	54.86	51.94	53.3	53.3667	1.46114	52.65	51.34	51.24	51.7433	0.786787	52.56	49.9	49.52	50.66	1.65638	50.41	50.12	49.01	49.8467	0.738941	27.81	26.37	26.44	26.8733	0.811932	21.65	21.41	20.79	21.2833	0.443772	15.65	14.4	14.74	14.93	0.646297	14.11	13.1	12.45	13.22	0.836481
26	53.11	47.89	52.1	51.0333	2.76865	53.91	51.83	54.39	53.3767	1.36078	52.94	50.55	50.58	51.3567	1.37129	51.88	51.12	49.84	50.9467	1.03099	50.96	49.46	49.89	50.1033	0.77242	27.56	27.05	26.23	26.9467	0.670994	21.58	21.75	21.26	21.53	0.248797	16.1	15.04	14.62	15.2533	0.762714	14.09	14	12.93	13.6733	0.645316
28	52.7	48.36	51.48	50.8467	2.23824	53.74	52.04	53.51	53.0967	0.922298	52.71	50.89	51.28	51.6267	0.958245	50.6	50.4	49.34	50.1133	0.677151	50.66	48.8	50.13	49.8633	0.958245	28.21	26.53	26.55	27.0967	0.964227	21.31	21.29	20.71	21.1033	0.340783	15.7	15.7	15.65	15.6833	0.0288675	14.78	14.32	12.47	13.8567	1.22272
30	52.87	49.3	51.28	51.15	1.78855	54.03	52.32	54.38	53.5767	1.10229	52.3	50.52	51.22	51.3467	0.896735	51.36	51.27	49.93	50.8533	0.800895	51.17	49.03	49.75	49.9833	1.08891	27.46	27.34	26.47	27.09	0.540278	21.41	22.02	21.4	21.61	0.355106	17.53	15.69	15.5	16.24	1.1212	15.1	14.24	13.47	14.27	0.815414
32	52.62	47.6	50.99	50.4033	2.5609	53.97	52.01	54.49	53.49	1.30782	52.7	50.33	52.99	52.0067	1.45926	51.75	50.95	50.03	50.91	0.860697	50.71	49.77	48.97	49.8167	0.870938	28.25	26.94	26.47	27.22	0.922442	21.81	21.44	21.11	21.4533	0.35019	16.83	15.98	15.87	16.2267	0.525389	15.4	14.2	12.98	14.1933	1.21001
34	52.44	48.89	50.99	50.7733	1.78489	54.89	52.05	53.98	53.64	1.45021	51.84	50.3	51.82	51.32	0.883403	51.72	50.64	50.07	50.81	0.838033	50.15	49.3	50.34	49.93	0.553805	28.31	26.39	27.35	27.35	0.96	21.49	21.44	20.65	21.1933	0.471204	17.15	16.5	15.64	16.43	0.75743	15.6	14.9	13.7	14.7333	0.960902
36	51.64	48.42	51.47	50.51	1.81199	54.58	52.67	53.36	53.5367	0.967178	52.58	50.07	51.3	51.3167	1.25508	51.4	50.42	50.22	50.68	0.631506	49.44	48.73	49.83	49.3333	0.557704	27.67	26.14	26.6	26.8033	0.785005	22.08	21.08	21.92	21.6933	0.537153	17.66	16.89	15.78	16.7767	0.94511	15.93	14.69	13.55	14.7233	1.19035
38	52.76	47.82	50.35	50.31	2.47024	53.19	52.57	54.34	53.3667	0.898128	51.95	50.47	50.79	51.07	0.778717	51.71	51.87	50.59	51.39	0.697424	49.2	49.09	49.95	49.4133	0.46801	28.12	27.22	26.84	27.3933	0.657368	21.95	21.66	20.68	21.43	0.665507	17.38	16.81	17.35	17.18	0.32078	16.03	14.9	14.19	15.04	0.927955
40	51.66	48.14	51.1	50.3	1.89145	53.84	52.35	53.43	53.2067	0.769697	52.01	50.44	52.77	51.74	1.18823	50.72	51.06	49.76	50.5133	0.674191	50.16	49.3	48.46	49.3067	0.85002	28.52	26.61	26.53	27.22	1.12654	21.59	22.08	20.97	21.5467	0.556267	17.4	16.9	16.62	16.9733	0.395137	15.78	15.09	13.72	14.8633	1.04854
42	52.45	48.06	50.66	50.39	2.20742	53.13	51.05	51.96	52.0467	1.0427	51.27	51.59	52.69	51.85	0.744849	51.14	51.99	50.48	51.2033	0.75699	49.66	49.17	49.4	49.41	0.245153	28.03	27.12	27.26	27.47	0.49	21.66	22.23	21.17	21.6867	0.530503	17.93	16.84	17.09	17.2867	0.570993	16.29	15.29	14.06	15.2133	1.11698
44	52.24	47.89	50.16	50.0967	2.17569	54.52	52.58	54.01	53.7033	1.0057	52.64	51.27	52.88	52.2633	0.868581	51.04	51.54	50.2	50.9267	0.677151	49.78	49.41	49.19	49.46	0.298161	27.93	26.78	26.57	27.0933	0.732143	21.48	21.74	21.12	21.4467	0.311341	18.3	16.92	16.87	17.3633	0.811562	16.43	15.61	14.6	15.5467	0.916642
46	51.9	48.35	49.77	50.0067	1.78679	53.95	52.12	53.35	53.14	0.932899	52.05	52.23	52.65	52.31	0.307896	51.82	50.46	51.47	51.25	0.706187	49.96	48.41	49.16	49.1767	0.775134	28.42	26.85	27.22	27.4967	0.820752	21.83	21.06	20.93	21.2733	0.48645	18.47	17.99	17.33	17.93	0.572364	16.5	16.15	14.15	15.6	1.26787
48	53.41	47.32	50.65	50.46	3.04944	54.82	51.18	53.04	53.0133	1.82015	50.7	51.23	52.19	51.3733	0.75527	52.41	50.69	51.1	51.4	0.898387	49.54	48.53	48.68	48.9167	0.545008	28.27	27.04	27.22	27.51	0.664304	21.81	22.39	20.79	21.6633	0.810021	18.75	17.34	17.58	17.89	0.754387	17.03	15.43	14.65	15.7033	1.21332
50	51.98	47.48	50.43	49.9633	2.28601	52.91	52.38	52.41	52.5667	0.297714	52.32	51.55	52.56	52.1433	0.527668	51.42	50.15	51.28	50.95	0.696348	49.99	49.27	50.67	49.9767	0.700095	28.25	26.82	27.12	27.3967	0.754078	22.13	22.18	21.27	21.86	0.511566	18.68	17.83	17.37	17.96	0.664605	17.01	16.22	14.6	15.9433	1.22859
52	51.89	47.71	50.83	50.1433	2.17295	52.37	53.33	54.72	53.4733	1.18154	52.22	52.55	50.31	51.6933	1.20931	50.97	51.57	51.37	51.3033	0.305505	50.2	48.52	50.1	49.6067	0.942408	27.72	27.17	27.08	27.3233	0.346458	21.9	22.08	20.93	21.6367	0.618574	18.83	17.79	17.53	18.05	0.687895	16.48	15.8	14.48	15.5867	1.01692
54	51.56	47.81	49.67	49.68	1.87502	53.46	51.28	53.36	52.7	1.23077	53.51	52.1	51.43	52.3467	1.06171	50.59	51.1	51.14	50.9433	0.306649	49.73	49.24	49.73	49.5667	0.282902	27.99	27.02	26.7	27.2367	0.671739	21.29	21.18	21.2	21.2233	0.0585947	18.84	18.37	17.58	18.2633	0.636736	16.63	15.8	15.27	15.9	0.685493
56	51.8	47.05	50.4	49.75	2.4408	55.33	52.62	55.7	54.55	1.68164	53.03	52.86	50.2	52.03	1.5871	50.44	51.13	50.9	50.8233	0.351331	49.78	48.47	48.73	48.9933	0.693566	28.78	27.11	27.02	27.6367	0.991178	21.48	22.23	21.08	21.5967	0.583809	18.69	17.59	18.67	18.3167	0.629391	17.1	16.17	15.16	16.1433	0.970275
58	51.35	47.2	49.58	49.3767	2.08246	54.4	51.97	54.1	53.49	1.32488	52.34	51.44	51.63	51.8033	0.474377	50.26	50.81	51.35	50.8067	0.545008	49.94	49.75	49.45	49.7133	0.247049	28.66	27.22	26.91	27.5967	0.933827	22.16	22.69	21.09	21.98	0.815046	19.28	18.81	18.47	18.8533	0.406735	17.02	15.73	15.21	15.9867	0.931898
60	52.23	47.74	50.25	50.0733	2.25021	54.98	54.04	53.99	54.3367	0.557704	54.23	51.27	50.59	52.03	1.93536	50.46	50.51	50.54	50.5033	0.0404145	50.04	48.53	49.65	49.4067	0.783858	28.61	27.06	27.37	27.68	0.820183	22.01	22.07	21.23	21.77	0.468615	19.02	19.12	18.2	18.78	0.504777	17.09	16	15.52	16.2033	0.804508

## Sheet: NPN Kinetics Ib-M6
										Outer membrane permeability - NPN assay
Time (min)	16x MIC					8x MIC					4x MIC					2x MIC					1x MIC					HEPES/E. coli/NPN					HEPES/E. coli					HEPES/NPN					HEPES/Ib-M/NPN
	1	2	3	Mean	SD	1	2	3	Mean	SD	1	2	3	Mean	SD	1	2	3	Mean	SD	1	2	3	Mean	SD	1	2	3	Mean	SD	1	2	3	Mean	SD	1	2	3	Mean	SD	1	2	3	Mean	SD
0	64.75	66.99	60.13	63.9567	3.49813	60.87	58.63	59.63	59.71	1.12214	59.9	60.86	57.69	59.4833	1.62556	59.3	54.34	53.81	55.8167	3.02827	55.57	53.34	55.4	54.77	1.24133	30.95	31.52	31.22	31.23	0.285132	25.58	25.52	25.22	25.44	0.192873	21.49	19.55	15.39	18.81	3.1166	27.67	27.96	23.05	26.2267	2.75489
2	59.62	61.26	56.8	59.2267	2.25587	55.33	54.76	54.87	54.9867	0.302379	53.62	53.37	52.07	53.02	0.832166	52.45	47.75	46.6	48.9333	3.09933	47.61	46.35	48.64	47.5333	1.14692	30.95	29.42	30	30.1233	0.77242	25.22	25.44	24.41	25.0233	0.542433	16.77	15.9	12.06	14.91	2.50621	17.81	16.3	14.91	16.34	1.45041
4	57.84	57.41	56.26	57.17	0.816884	55.57	51.91	54.5	53.9933	1.88187	52.8	52.7	52.19	52.5633	0.327159	51.87	48.97	48.83	49.89	1.71616	48.62	46.44	49.8	48.2867	1.70462	29.34	29.24	28.28	28.9533	0.585263	23.88	23.73	23.17	23.5933	0.37421	12.62	11.89	11.56	12.0233	0.542433	13.13	12.08	11.46	12.2233	0.844176
6	56.67	57.67	55.13	56.49	1.27953	54.07	52.11	53.65	53.2767	1.03196	52.25	52.73	51.23	52.07	0.766029	51.37	47.94	47.15	48.82	2.24341	48.38	44.43	48.83	47.2133	2.42092	28.87	28.14	28.06	28.3567	0.446356	23.37	23.03	22.14	22.8467	0.635164	12.95	11.9	11.5	12.1167	0.748888	12.29	10.55	10.09	10.9767	1.1604
8	54.66	56.58	54.17	55.1367	1.27375	54.05	50.92	53.19	52.72	1.61707	52.19	52.74	52.13	52.3533	0.336204	51.49	49.98	49.65	50.3733	0.981037	49	44.45	49	47.4833	2.62694	28.31	28.01	26.65	27.6567	0.884609	21.99	22.08	21.96	22.01	0.06245	13.18	12.29	12.11	12.5267	0.572917	11.23	10.8	9.61	10.5467	0.839186
10	54.32	55.59	52.28	54.0633	1.66986	53.02	52.1	53.07	52.73	0.546168	51.83	51.35	51.2	51.46	0.32909	50.59	47.54	48.78	48.97	1.53385	47.9	42.95	49.29	46.7133	3.33242	28	27.9	26.72	27.54	0.711899	22.32	21.83	22.36	22.17	0.295127	13.53	12.1	12.23	12.62	0.790759	11.76	10.87	10.23	10.9533	0.768397
12	53.91	55.82	53.21	54.3133	1.35094	52.5	50.76	53.29	52.1833	1.29439	50.93	50.48	50.73	50.7133	0.225462	50.64	48.01	48.51	49.0533	1.39665	47.85	44.72	48.03	46.8667	1.86125	28.06	27.44	27.06	27.52	0.504777	22.12	22.12	21.57	21.9367	0.317543	14.28	12.97	12.74	13.33	0.830723	12.65	11.96	10.76	11.79	0.956399
14	53.02	54.91	52.81	53.58	1.15659	53.07	51.49	53.86	52.8067	1.20674	50.69	50.74	50.01	50.48	0.407799	49.87	46.52	46.81	47.7333	1.85608	46.16	44.47	47.03	45.8867	1.3017	27.92	27.48	26.73	27.3767	0.601692	21.75	22.42	21.77	21.98	0.381182	14.3	13.67	12.69	13.5533	0.811316	12.49	11.87	10.79	11.7167	0.86031
16	51.89	54.48	50.66	52.3433	1.94993	51.65	51.38	52.84	51.9567	0.77681	52	51.4	50.34	51.2467	0.840555	49.73	47.36	47.05	48.0467	1.46603	46	43.54	46.16	45.2333	1.46865	27.97	26.37	26.49	26.9433	0.891142	21.13	22.33	21.31	21.59	0.647148	15.48	13.71	13.35	14.18	1.14013	12.56	12.31	11.5	12.1233	0.554106
18	52.66	52.91	51.57	52.38	0.712531	52.62	51.84	54.05	52.8367	1.12082	50.77	51.7	49.85	50.7733	0.925005	50.35	47.43	47.71	48.4967	1.61113	45.7	43.14	47.67	45.5033	2.27139	26.9	26.75	26.69	26.78	0.108167	21.82	21.92	21.69	21.81	0.115326	15.44	14.4	14.28	14.7067	0.637913	13.09	12.93	11.8	12.6067	0.70316
20	51.52	53.59	51.12	52.0767	1.32576	51.43	52.18	53.48	52.3633	1.03722	53.08	51.83	50.59	51.8333	1.245	50.09	47.34	47.7	48.3767	1.49467	45.71	42.87	46.07	44.8833	1.75286	28.59	26.2	26.97	27.2533	1.21993	21.84	22.01	21.2	21.6833	0.427122	15.74	14.88	13.88	14.8333	0.930878	14.21	12.89	12.35	13.15	0.95687
22	51.32	53.88	50.64	51.9467	1.70849	52.3	51.94	53.79	52.6767	0.980833	50.97	52.11	50.16	51.08	0.979643	50.07	47.92	47.92	48.6367	1.2413	44.95	41.87	45.72	44.18	2.03723	27.98	26.72	26.35	27.0167	0.854537	21.01	21.6	20.88	21.1633	0.38371	15.81	14.43	14.58	14.94	0.757166	13.64	12.48	12.01	12.71	0.838987
24	51.03	52.28	48.98	50.7633	1.66608	51.71	51.96	52.79	52.1533	0.565361	50.71	52.23	51.07	51.3367	0.794313	51.15	47.51	47.06	48.5733	2.24277	43.84	42.14	44.98	43.6533	1.42917	27.81	26.37	26.44	26.8733	0.811932	21.65	21.41	20.79	21.2833	0.443772	15.65	14.4	14.74	14.93	0.646297	14.11	13.1	12.45	13.22	0.836481
26	51.13	52.6	50.59	51.44	1.04024	51.62	51.56	53.37	52.1833	1.02812	51.37	51.81	50.2	51.1267	0.832126	50.61	46.86	46.76	48.0767	2.1945	44.81	41.56	45.03	43.8	1.94301	27.56	27.05	26.23	26.9467	0.670994	21.58	21.75	21.26	21.53	0.248797	16.1	15.04	14.62	15.2533	0.762714	14.09	14	12.93	13.6733	0.645316
28	51.3	51.83	49.79	50.9733	1.05851	51.07	51.98	52.72	51.9233	0.826458	50.63	51.37	50.52	50.84	0.462277	50.31	48.16	47.14	48.5367	1.61822	43.54	41.96	43.99	43.1633	1.06613	28.21	26.53	26.55	27.0967	0.964227	21.31	21.29	20.71	21.1033	0.340783	15.7	15.7	15.65	15.6833	0.0288675	14.78	14.32	12.47	13.8567	1.22272
30	50.56	52.01	52.16	51.5767	0.883648	52.38	52.75	53	52.71	0.311929	51.03	52.24	50.1	51.1233	1.07305	49.71	47.49	47.02	48.0733	1.43674	42.77	41.64	43.82	42.7433	1.09024	27.46	27.34	26.47	27.09	0.540278	21.41	22.02	21.4	21.61	0.355106	17.53	15.69	15.5	16.24	1.1212	15.1	14.24	13.47	14.27	0.815414
32	50.62	52.44	49.83	50.9633	1.33844	52.51	51.41	53.98	52.6333	1.28943	51.25	51.25	50.52	51.0067	0.421466	50.04	47.22	47.25	48.17	1.61954	43.06	40.61	43.86	42.51	1.69337	28.25	26.94	26.47	27.22	0.922442	21.81	21.44	21.11	21.4533	0.35019	16.83	15.98	15.87	16.2267	0.525389	15.4	14.2	12.98	14.1933	1.21001
34	49.99	51.69	49.58	50.42	1.11879	52.86	50.67	54.54	52.69	1.94059	50.61	51.87	50.92	51.1333	0.656531	49.23	47.56	46.66	47.8167	1.30408	42.07	41.14	43.89	42.3667	1.3988	28.31	26.39	27.35	27.35	0.96	21.49	21.44	20.65	21.1933	0.471204	17.15	16.5	15.64	16.43	0.75743	15.6	14.9	13.7	14.7333	0.960902
36	50.54	52.23	49.56	50.7767	1.35064	50.54	51.25	53.45	51.7467	1.51725	50.89	49.73	48.58	49.7333	1.155	50.19	47.45	46.21	47.95	2.03657	42.58	41.4	43.48	42.4867	1.04314	27.67	26.14	26.6	26.8033	0.785005	22.08	21.08	21.92	21.6933	0.537153	17.66	16.89	15.78	16.7767	0.94511	15.93	14.69	13.55	14.7233	1.19035
38	50.33	52.58	49.79	50.9	1.47976	51.56	52.25	53.82	52.5433	1.1582	50.05	50.33	49.85	50.0767	0.241109	49.78	47.46	47.54	48.26	1.31697	42.42	41.27	42.27	41.9867	0.625167	28.12	27.22	26.84	27.3933	0.657368	21.95	21.66	20.68	21.43	0.665507	17.38	16.81	17.35	17.18	0.32078	16.03	14.9	14.19	15.04	0.927955
40	50.45	50.93	49.1	50.16	0.948841	52.15	52.65	53.88	52.8933	0.8903	50.16	50.34	50.99	50.4967	0.436616	49.86	47.56	47.18	48.2	1.4501	42.02	39.95	42.15	41.3733	1.23436	28.52	26.61	26.53	27.22	1.12654	21.59	22.08	20.97	21.5467	0.556267	17.4	16.9	16.62	16.9733	0.395137	15.78	15.09	13.72	14.8633	1.04854
42	51.98	51.5	50.03	51.17	1.01602	51.44	51.58	53.19	52.07	0.972471	48.82	49.79	48.66	49.09	0.611474	48.21	45.96	44.65	46.2733	1.80056	41.99	40.55	41.75	41.43	0.771492	28.03	27.12	27.26	27.47	0.49	21.66	22.23	21.17	21.6867	0.530503	17.93	16.84	17.09	17.2867	0.570993	16.29	15.29	14.06	15.2133	1.11698
44	49.84	52.55	49.34	50.5767	1.72715	51.39	52.64	54.87	52.9667	1.76285	49.32	50.16	48.92	49.4667	0.632877	48.65	47.39	45.92	47.32	1.36635	42.53	40.5	42.16	41.73	1.08116	27.93	26.78	26.57	27.0933	0.732143	21.48	21.74	21.12	21.4467	0.311341	18.3	16.92	16.87	17.3633	0.811562	16.43	15.61	14.6	15.5467	0.916642
46	50.68	51.8	49.32	50.6	1.24193	50.3	51.97	53.41	51.8933	1.55642	49.7	49.71	47.42	48.9433	1.31925	47.38	45.12	44.71	45.7367	1.43786	42.12	40.76	42.21	41.6967	0.812424	28.42	26.85	27.22	27.4967	0.820752	21.83	21.06	20.93	21.2733	0.48645	18.47	17.99	17.33	17.93	0.572364	16.5	16.15	14.15	15.6	1.26787
48	51.28	52.25	49.36	50.9633	1.47079	51.54	51.84	52.83	52.07	0.675056	49.34	49.06	47.98	48.7933	0.718146	47.5	44.55	45.42	45.8233	1.51579	40.7	40.63	41.84	41.0567	0.679289	28.27	27.04	27.22	27.51	0.664304	21.81	22.39	20.79	21.6633	0.810021	18.75	17.34	17.58	17.89	0.754387	17.03	15.43	14.65	15.7033	1.21332
50	50.33	51.14	48.83	50.1	1.17205	51.54	52	53.27	52.27	0.896047	50.3	50.02	48.96	49.76	0.706824	47.01	44.49	45.96	45.82	1.26582	41.5	40.53	41.63	41.22	0.601082	28.25	26.82	27.12	27.3967	0.754078	22.13	22.18	21.27	21.86	0.511566	18.68	17.83	17.37	17.96	0.664605	17.01	16.22	14.6	15.9433	1.22859
52	50.02	51.89	49.06	50.3233	1.43918	52.22	53.13	53.2	52.85	0.546717	48.99	50.18	48.79	49.32	0.751465	46.7	44.7	44.75	45.3833	1.14054	41.41	40.12	41.48	41.0033	0.765789	27.72	27.17	27.08	27.3233	0.346458	21.9	22.08	20.93	21.6367	0.618574	18.83	17.79	17.53	18.05	0.687895	16.48	15.8	14.48	15.5867	1.01692
54	49.7	51.41	49.23	50.1133	1.14727	52.36	52.05	53.25	52.5533	0.622923	49.82	50.63	49.33	49.9267	0.656531	46.46	43.81	44.88	45.05	1.33315	40.59	40.3	40.09	40.3267	0.251064	27.99	27.02	26.7	27.2367	0.671739	21.29	21.18	21.2	21.2233	0.0585947	18.84	18.37	17.58	18.2633	0.636736	16.63	15.8	15.27	15.9	0.685493
56	51.24	50.81	50.02	50.69	0.618789	52.39	52.23	52.85	52.49	0.32187	47.95	51.57	48.94	49.4867	1.87089	46.34	44.38	43.63	44.7833	1.3993	40.8	39.43	41.28	40.5033	0.960017	28.78	27.11	27.02	27.6367	0.991178	21.48	22.23	21.08	21.5967	0.583809	18.69	17.59	18.67	18.3167	0.629391	17.1	16.17	15.16	16.1433	0.970275
58	51.85	50.99	49.25	50.6967	1.32459	51.48	52.6	53.18	52.42	0.864176	49.2	49.19	48.34	48.91	0.49366	45.99	44.42	44.88	45.0967	0.807114	40.75	39.46	41.37	40.5267	0.974389	28.66	27.22	26.91	27.5967	0.933827	22.16	22.69	21.09	21.98	0.815046	19.28	18.81	18.47	18.8533	0.406735	17.02	15.73	15.21	15.9867	0.931898
60	50.98	51.07	49.53	50.5267	0.864311	52.2	52.72	53.85	52.9233	0.843584	48.99	50.69	49.22	49.6333	0.922298	44.83	44.2	44.36	44.4633	0.327465	40.56	40.66	40.88	40.7	0.163707	28.61	27.06	27.37	27.68	0.820183	22.01	22.07	21.23	21.77	0.468615	19.02	19.12	18.2	18.78	0.504777	17.09	16	15.52	16.2033	0.804508

## Sheet: NPN Kinetics Polymyxin B
										Outer membrane permeability - NPN assay
Time (min)	16x MIC					8x MIC					4x MIC					2x MIC				1x MIC					HEPES/E. coli/NPN					HEPES/E. coli					HEPES/NPN
	1	2	3	Mean	SD	1	2	3	Mean	SD	1	2	3	Mean	SD	1	2	Mean	SD	1	2	3	Mean	SD	1	2	3	Mean	SD	1	2	3	Mean	SD	1	2	3	Mean	SD
0	58.63	58.68	56.92	58.0767	1.00201	60.26	59.98	60.27	60.17	0.164621	58.08	57.65	55.62	57.1167	1.31386	52.98	51.19	35.1613	29.3264	46.76	47.11	43.78	45.8833	1.82993	30.95	31.52	31.22	31.23	0.285132	25.58	25.52	25.22	25.44	0.192873	21.49	19.55	15.39	18.81	3.1166
2	53.35	53.4	52.39	53.0467	0.569239	53.76	55.84	53.58	54.3933	1.25608	52.96	53.06	51.02	52.3467	1.15001	47.76	48.38	32.43	27.091	43.73	44.3	42.09	43.3733	1.14736	30.95	29.42	30	30.1233	0.77242	25.22	25.44	24.41	25.0233	0.542433	16.77	15.9	12.06	14.91	2.50621
4	54.96	53.06	52.52	53.5133	1.28161	53.68	54.27	53.11	53.6867	0.580029	52.75	51.83	49.65	51.41	1.59211	48.37	46.5	32.154	26.4839	43.01	44.22	41.25	42.8267	1.49346	29.34	29.24	28.28	28.9533	0.585263	23.88	23.73	23.17	23.5933	0.37421	12.62	11.89	11.56	12.0233	0.542433
6	53.4	52.47	51.95	52.6067	0.734597	52.38	53.41	52	52.5967	0.729543	50.64	49.95	47.97	49.52	1.38597	45.9	45.89	31.0587	25.6973	42.22	42.95	40.48	41.8833	1.26895	28.87	28.14	28.06	28.3567	0.446356	23.37	23.03	22.14	22.8467	0.635164	12.95	11.9	11.5	12.1167	0.748888
8	53.25	52.77	51.14	52.3867	1.106	50.93	51.62	51.4	51.3167	0.352467	49.77	50.42	48.15	49.4467	1.16903	42.88	44.79	29.613	24.6517	41.2	41.08	39.29	40.5233	1.06978	28.31	28.01	26.65	27.6567	0.884609	21.99	22.08	21.96	22.01	0.06245	13.18	12.29	12.11	12.5267	0.572917
10	52.49	50.3	50.52	51.1033	1.20592	50.63	50.69	50.31	50.5433	0.204287	48.75	48.82	48.18	48.5833	0.351046	41.45	44.17	28.657	24.5514	41.58	40.53	39.37	40.4933	1.10546	28	27.9	26.72	27.54	0.711899	22.32	21.83	22.36	22.17	0.295127	13.53	12.1	12.23	12.62	0.790759
12	51.48	51.58	50.66	51.24	0.504777	50.11	51.77	50.16	50.68	0.944299	49.35	48.8	47.24	48.4633	1.09455	42.07	45.39	29.5182	24.6715	40.56	40.79	37.78	39.71	1.67538	28.06	27.44	27.06	27.52	0.504777	22.12	22.12	21.57	21.9367	0.317543	14.28	12.97	12.74	13.33	0.830723
14	51.89	50.99	50.04	50.9733	0.925113	50.35	51.4	50.17	50.64	0.664304	48.06	49.29	46.96	48.1033	1.1656	42.52	43.24	28.9752	24.0865	39.69	40.79	37.19	39.2233	1.84481	27.92	27.48	26.73	27.3767	0.601692	21.75	22.42	21.77	21.98	0.381182	14.3	13.67	12.69	13.5533	0.811316
16	51.76	51.46	49.46	50.8933	1.25033	50.49	50.45	50.33	50.4233	0.0832666	48.11	48.26	46.57	47.6467	0.935432	41.83	44.83	29.1985	24.5224	40.5	39.63	37.82	39.3167	1.3672	27.97	26.37	26.49	26.9433	0.891142	21.13	22.33	21.31	21.59	0.647148	15.48	13.71	13.35	14.18	1.14013
18	51.75	49.63	49.63	50.3367	1.22398	49.18	49.48	49.69	49.45	0.25632	48.8	48.24	47.12	48.0533	0.855414	41.28	43.21	28.4485	23.9158	39.46	39.34	37.8	38.8667	0.925707	26.9	26.75	26.69	26.78	0.108167	21.82	21.92	21.69	21.81	0.115326	15.44	14.4	14.28	14.7067	0.637913
20	51.56	51	50.29	50.95	0.636475	50.28	50.25	50.61	50.38	0.19975	48.18	48.3	46.33	47.6033	1.10437	41.56	44.13	28.9315	24.1332	39.28	38.44	38.69	38.8033	0.431316	28.59	26.2	26.97	27.2533	1.21993	21.84	22.01	21.2	21.6833	0.427122	15.74	14.88	13.88	14.8333	0.930878
22	50.9	50.17	49.51	50.1933	0.695294	49.74	50.93	50.54	50.4033	0.606658	47.22	47.28	45.8	46.7667	0.837695	40.6	44.26	28.5659	24.083	39.8	38.29	39.09	39.06	0.755447	27.98	26.72	26.35	27.0167	0.854537	21.01	21.6	20.88	21.1633	0.38371	15.81	14.43	14.58	14.94	0.757166
24	50.97	50.87	48.77	50.2033	1.24231	49.89	48.75	49.53	49.39	0.582752	47.82	47.62	45.93	47.1233	1.03828	40.86	43.49	28.4628	23.7867	39.69	38.48	37.39	38.52	1.15052	27.81	26.37	26.44	26.8733	0.811932	21.65	21.41	20.79	21.2833	0.443772	15.65	14.4	14.74	14.93	0.646297
26	50.77	50.73	49.92	50.4733	0.479618	48.45	49.32	49.14	48.97	0.459239	47.86	46.55	46.06	46.8233	0.930609	41.4	43.91	28.7469	24.1223	39.25	38.29	37.48	38.34	0.886059	27.56	27.05	26.23	26.9467	0.670994	21.58	21.75	21.26	21.53	0.248797	16.1	15.04	14.62	15.2533	0.762714
28	50.95	50.98	49.35	50.4267	0.932541	49.29	49.52	49	49.27	0.260576	47.4	47.47	45.44	46.77	1.15235	42.59	44.28	29.3408	24.4265	39.78	38.37	37.57	38.5733	1.11894	28.21	26.53	26.55	27.0967	0.964227	21.31	21.29	20.71	21.1033	0.340783	15.7	15.7	15.65	15.6833	0.0288675
30	51.5	50.08	49.46	50.3467	1.04582	49.14	49.14	50.75	49.6767	0.929534	48.1	47.72	45.94	47.2533	1.15314	42.33	44.33	29.271	24.3713	40.12	38.27	37.6	38.6633	1.30523	27.46	27.34	26.47	27.09	0.540278	21.41	22.02	21.4	21.61	0.355106	17.53	15.69	15.5	16.24	1.1212
32	51.47	49.93	49.35	50.25	1.09563	48.26	50.17	49.21	49.2133	0.955004	46.63	47.34	44.46	46.1433	1.50041	42.64	44.69	29.6101	24.3653	41	37.43	37.11	38.5133	2.15945	28.25	26.94	26.47	27.22	0.922442	21.81	21.44	21.11	21.4533	0.35019	16.83	15.98	15.87	16.2267	0.525389
34	51.68	50.08	48.47	50.0767	1.605	47.81	48.39	49.74	48.6467	0.990269	47	46.43	46.1	46.51	0.455302	42.88	44.2	29.1784	24.8837	40.08	37.52	37.32	38.3067	1.539	28.31	26.39	27.35	27.35	0.96	21.49	21.44	20.65	21.1933	0.471204	17.15	16.5	15.64	16.43	0.75743
36	50.38	49.1	49.57	49.6833	0.647482	48.96	48.88	49.61	49.15	0.400375	46.28	47.57	45.05	46.3	1.26012	43.02	44.4	29.56	24.5182	40.21	37.77	37.14	38.3733	1.62149	27.67	26.14	26.6	26.8033	0.785005	22.08	21.08	21.92	21.6933	0.537153	17.66	16.89	15.78	16.7767	0.94511
38	50.38	50.3	49.72	50.1333	0.360185	49.02	49.22	49.71	49.3167	0.355012	47.15	45.96	45.41	46.1733	0.889401	42.55	44.22	29.2198	24.5491	40.68	37.62	36.74	38.3467	2.06807	28.12	27.22	26.84	27.3933	0.657368	21.95	21.66	20.68	21.43	0.665507	17.38	16.81	17.35	17.18	0.32078
40	49.92	49.65	50.54	50.0367	0.456326	48.14	48.36	49.82	48.7733	0.91309	46.29	47.15	44.26	45.9	1.48395	43.52	43.6	29.5346	24.2927	41.35	38.44	36.8	38.8633	2.30435	28.52	26.61	26.53	27.22	1.12654	21.59	22.08	20.97	21.5467	0.556267	17.4	16.9	16.62	16.9733	0.395137
42	49.48	48.98	49.21	49.2233	0.250267	48.71	48.67	49.43	48.9367	0.427707	46.37	47.12	45.17	46.22	0.983616	42.26	44.74	29.3279	24.5781	40.02	38.19	37.16	38.4567	1.44853	28.03	27.12	27.26	27.47	0.49	21.66	22.23	21.17	21.6867	0.530503	17.93	16.84	17.09	17.2867	0.570993
44	49.86	49.23	48.48	49.19	0.690869	47.63	48.4	49.71	48.58	1.05162	46.81	47.27	45.59	46.5567	0.868178	43.48	44.54	29.6294	24.9136	40.89	38.23	37.19	38.77	1.90819	27.93	26.78	26.57	27.0933	0.732143	21.48	21.74	21.12	21.4467	0.311341	18.3	16.92	16.87	17.3633	0.811562
46	50.45	48.75	48.46	49.22	1.07503	47.92	47.9	48.91	48.2433	0.577437	46.71	46.81	45.54	46.3533	0.70614	43.08	43.64	29.142	24.6278	40.84	38.07	37.71	38.8733	1.71267	28.42	26.85	27.22	27.4967	0.820752	21.83	21.06	20.93	21.2733	0.48645	18.47	17.99	17.33	17.93	0.572364
48	51.17	49.54	49.38	50.03	0.990505	49.27	48.67	49.06	49	0.304467	46.62	46.3	44.95	45.9567	0.88636	42.74	43.67	29.0988	24.4371	40.96	37.72	37.44	38.7067	1.95646	28.27	27.04	27.22	27.51	0.664304	21.81	22.39	20.79	21.6633	0.810021	18.75	17.34	17.58	17.89	0.754387
50	50.42	49.4	49.18	49.6667	0.661614	47.7	48.44	49.15	48.43	0.725052	46.51	46.58	45.39	46.16	0.667757	43.31	43.58	29.1859	24.6978	41.35	38.1	38.02	39.1567	1.8999	28.25	26.82	27.12	27.3967	0.754078	22.13	22.18	21.27	21.86	0.511566	18.68	17.83	17.37	17.96	0.664605
52	50.33	49.06	49.29	49.56	0.676683	47.56	48.65	49.87	48.6933	1.15561	46.76	47.03	44.92	46.2367	1.14823	43.25	44.54	29.6461	24.6883	41.48	38.54	37.24	39.0867	2.17222	27.72	27.17	27.08	27.3233	0.346458	21.9	22.08	20.93	21.6367	0.618574	18.83	17.79	17.53	18.05	0.687895
54	50.26	49.5	48.53	49.43	0.867122	46.73	47.73	48.83	47.7633	1.0504	46.06	46.48	44.37	45.6367	1.11689	44.11	44.41	29.879	24.9091	40.67	38.66	37.07	38.8	1.80408	27.99	27.02	26.7	27.2367	0.671739	21.29	21.18	21.2	21.2233	0.0585947	18.84	18.37	17.58	18.2633	0.636736
56	50.18	50.29	48.3	49.59	1.11853	47.55	48.55	48.55	48.2167	0.57735	46.04	46.96	44.44	45.8133	1.2752	42.94	44.82	29.6784	24.6158	41.34	38.2	37.43	38.99	2.07126	28.78	27.11	27.02	27.6367	0.991178	21.48	22.23	21.08	21.5967	0.583809	18.69	17.59	18.67	18.3167	0.629391
58	50.04	49.18	49.32	49.5133	0.461447	48.38	48.24	48.72	48.4467	0.246847	47.02	47.62	44.87	46.5033	1.44597	43.67	45.2	30.1053	24.8315	41.55	38.17	38.12	39.28	1.96604	28.66	27.22	26.91	27.5967	0.933827	22.16	22.69	21.09	21.98	0.815046	19.28	18.81	18.47	18.8533	0.406735
60	49.94	49.79	48.11	49.28	1.01602	48.13	48.69	48.93	48.5833	0.410528	46.3	46.3	45.26	45.9533	0.600444	43.17	43.86	29.2101	24.7791	41.68	38.46	37.92	39.3533	2.03296	28.61	27.06	27.37	27.68	0.820183	22.01	22.07	21.23	21.77	0.468615	19.02	19.12	18.2	18.78	0.504777

## Sheet: NPN Kinetics Streptomycin 
										Outer membrane permeability - NPN assay
Time (min)	16x MIC					8x MIC					4x MIC					2x MIC					1x MIC					HEPES/E. coli/NPN					HEPES/E. coli					HEPES/NPN					HEPES/Ib-M/NPN
	1	2	3	Mean	SD	1	2	3	Mean	SD	1	2	3	Mean	SD	1	2	3	Mean	SD	1	2	3	Mean	SD	1	2	3	Mean	SD	1	2	3	Mean	SD	1	2	3	Mean	SD	1	2	3	Mean	SD
0	20.87	20.7	19.83	20.4667	0.557883	17.15	18.32	16.79	17.42	0.799937	15.55	16.32	14.62	15.4967	0.851254	15.07	17.8	15.28	16.05	1.51918	16.36	17.98	17.22	17.1867	0.810514	30.95	31.52	31.22	31.23	0.285132	25.58	25.52	25.22	25.44	0.192873	21.49	19.55	15.39	18.81	3.1166	8.609	9.494	7.866	8.65633	0.815031
2	23.48	23.71	22.22	23.1367	0.802143	20.31	20.03	19.24	19.86	0.554887	18.04	18.49	17.09	17.8733	0.714726	17.94	20.87	18.38	19.0633	1.58001	19.38	20.9	18.88	19.72	1.05205	30.95	29.42	30	30.1233	0.77242	25.22	25.44	24.41	25.0233	0.542433	16.77	15.9	12.06	14.91	2.50621	7.376	6.322	5.909	6.53567	0.75648
4	25.47	25.4	24.43	25.1	0.581292	22.08	22.77	21.62	22.1567	0.578821	20.35	20.65	19.84	20.28	0.409512	20.52	21.77	20.58	20.9567	0.705006	20.83	21.94	20.9	21.2233	0.621638	29.34	29.24	28.28	28.9533	0.585263	23.88	23.73	23.17	23.5933	0.37421	12.62	11.89	11.56	12.0233	0.542433	7.683	6.502	6.005	6.73	0.861922
6	27.04	26.59	24.84	26.1567	1.16225	24.61	24.65	22.85	24.0367	1.02788	21.35	21.68	20.52	21.1833	0.59769	21.52	23.3	21.22	22.0133	1.12434	21.21	22.58	20.78	21.5233	0.940018	28.87	28.14	28.06	28.3567	0.446356	23.37	23.03	22.14	22.8467	0.635164	12.95	11.9	11.5	12.1167	0.748888	8.041	6.948	6.224	7.071	0.914723
8	26.62	27.81	25.87	26.7667	0.978281	24.18	25.38	23.82	24.46	0.816823	23.13	23.53	20.99	22.55	1.36572	21.76	24.63	22.47	22.9533	1.4948	21.75	23.21	21.27	22.0767	1.01041	28.31	28.01	26.65	27.6567	0.884609	21.99	22.08	21.96	22.01	0.06245	13.18	12.29	12.11	12.5267	0.572917	8.622	6.582	6.052	7.08533	1.35692
10	26.68	27	25.66	26.4467	0.699809	25.97	26.3	24.29	25.52	1.07791	23	23.93	21.44	22.79	1.25821	23.03	24.61	23.24	23.6267	0.85804	21.32	23.29	21.86	22.1567	1.01796	28	27.9	26.72	27.54	0.711899	22.32	21.83	22.36	22.17	0.295127	13.53	12.1	12.23	12.62	0.790759	8.346	7.325	6.604	7.425	0.875295
12	27.4	27.25	25.76	26.8033	0.906661	25.28	26.68	24.06	25.34	1.31103	23.83	24.16	21.72	23.2367	1.3238	23.46	25.26	23.36	24.0267	1.06927	22.18	22.89	21.45	22.1733	0.720023	28.06	27.44	27.06	27.52	0.504777	22.12	22.12	21.57	21.9367	0.317543	14.28	12.97	12.74	13.33	0.830723	9.28	7.709	6.598	7.86233	1.34756
14	27.32	27.07	26.74	27.0433	0.290918	25.78	27	24.72	25.8333	1.14094	23.73	24.24	23.05	23.6733	0.59702	23.05	25.01	23.22	23.76	1.08586	22.01	22.97	21.96	22.3133	0.569239	27.92	27.48	26.73	27.3767	0.601692	21.75	22.42	21.77	21.98	0.381182	14.3	13.67	12.69	13.5533	0.811316	9.91	8.444	6.521	8.29167	1.69963
16	27.59	27.37	25.53	26.83	1.13119	25.29	26.7	24.73	25.5733	1.0151	23.67	24.42	22.58	23.5567	0.925221	22.78	25.37	23.02	23.7233	1.4311	21.33	22.58	21.46	21.79	0.687241	27.97	26.37	26.49	26.9433	0.891142	21.13	22.33	21.31	21.59	0.647148	15.48	13.71	13.35	14.18	1.14013	9.843	8.479	6.726	8.34933	1.56254
18	26.96	27.35	25.28	26.53	1.09995	26.19	27.13	24.79	26.0367	1.17751	24.27	24.29	22.39	23.65	1.09124	23.37	25.56	23.22	24.05	1.30985	21.28	22.59	22.61	22.16	0.762168	26.9	26.75	26.69	26.78	0.108167	21.82	21.92	21.69	21.81	0.115326	15.44	14.4	14.28	14.7067	0.637913	10.38	8.641	7.786	8.93567	1.32187
20	26.83	27.57	26.19	26.8633	0.690604	26.11	26.81	24.8	25.9067	1.02031	24.15	25.4	22.86	24.1367	1.27005	23.21	25.27	23.49	23.99	1.11732	21.44	23.1	22.66	22.4	0.86	28.59	26.2	26.97	27.2533	1.21993	21.84	22.01	21.2	21.6833	0.427122	15.74	14.88	13.88	14.8333	0.930878	11	8.711	7.24	8.98367	1.89477
22	26.46	27.01	26.26	26.5767	0.388373	25.97	27.1	24.41	25.8267	1.35072	24.54	24.86	22.74	24.0467	1.14286	22.88	25.68	23.3	23.9533	1.51001	21.86	22.33	22.26	22.15	0.253574	27.98	26.72	26.35	27.0167	0.854537	21.01	21.6	20.88	21.1633	0.38371	15.81	14.43	14.58	14.94	0.757166	11.14	9.746	7.587	9.491	1.79017
24	26.49	27.22	25.5	26.4033	0.863269	25.42	27.54	24.61	25.8567	1.51302	24.03	25.36	22.8	24.0633	1.28033	23.55	25.11	23.08	23.9133	1.06265	21.27	22.37	22.05	21.8967	0.565803	27.81	26.37	26.44	26.8733	0.811932	21.65	21.41	20.79	21.2833	0.443772	15.65	14.4	14.74	14.93	0.646297	11.31	9.426	7.507	9.41433	1.90153
26	26.18	26.78	25.59	26.1833	0.595007	25.81	26.67	24.16	25.5467	1.27555	23.97	24.01	22.37	23.45	0.935521	23.14	25.5	23.52	24.0533	1.26718	21.84	22.05	22.15	22.0133	0.158219	27.56	27.05	26.23	26.9467	0.670994	21.58	21.75	21.26	21.53	0.248797	16.1	15.04	14.62	15.2533	0.762714	11.33	9.898	7.932	9.72	1.70598
28	26.89	27.81	25.55	26.75	1.13649	26.24	26.9	24.25	25.7967	1.3795	24.04	24.09	22.74	23.6233	0.765398	23.07	24.87	23.01	23.65	1.05698	21.28	22.14	21.88	21.7667	0.441059	28.21	26.53	26.55	27.0967	0.964227	21.31	21.29	20.71	21.1033	0.340783	15.7	15.7	15.65	15.6833	0.0288675	11.38	9.768	8.305	9.81767	1.5381
30	26.29	27.44	24.97	26.2333	1.23597	25.59	27.35	24.7	25.88	1.34859	24.39	25.23	22.69	24.1033	1.29404	23.66	25.45	23.15	24.0867	1.2079	21.88	22.81	21.83	22.1733	0.551936	27.46	27.34	26.47	27.09	0.540278	21.41	22.02	21.4	21.61	0.355106	17.53	15.69	15.5	16.24	1.1212	11.95	10.52	8.94	10.47	1.50562
32	26.39	26.61	25.24	26.08	0.735731	25.55	27.32	23.87	25.58	1.7252	23.39	24.96	22.41	23.5867	1.28633	22.84	25.53	23.11	23.8267	1.48129	21.71	22.94	21.81	22.1533	0.683106	28.25	26.94	26.47	27.22	0.922442	21.81	21.44	21.11	21.4533	0.35019	16.83	15.98	15.87	16.2267	0.525389	12.41	10.56	8.626	10.532	1.89216
34	26.47	27.54	25.27	26.4267	1.13562	25.8	26.87	23.99	25.5533	1.45576	23.59	24.06	22.77	23.4733	0.652865	22.94	25.52	23.21	23.89	1.41806	21.89	22.76	21.51	22.0533	0.640807	28.31	26.39	27.35	27.35	0.96	21.49	21.44	20.65	21.1933	0.471204	17.15	16.5	15.64	16.43	0.75743	12.06	10.64	8.579	10.4263	1.75031
36	25.83	27.41	26.2	26.48	0.826378	25.3	26.85	24.5	25.55	1.19478	24.17	24.67	22.4	23.7467	1.19274	23.06	25.16	22.67	23.63	1.33929	22.18	22.74	22.24	22.3867	0.307463	27.67	26.14	26.6	26.8033	0.785005	22.08	21.08	21.92	21.6933	0.537153	17.66	16.89	15.78	16.7767	0.94511	12.08	10.87	9.289	10.7463	1.3996
38	25.87	26.45	25.35	25.89	0.550273	25.62	26.33	24.81	25.5867	0.760548	23.76	24.81	22.74	23.77	1.03504	23.3	24.56	23.27	23.71	0.736274	22	22.32	22.38	22.2333	0.204287	28.12	27.22	26.84	27.3933	0.657368	21.95	21.66	20.68	21.43	0.665507	17.38	16.81	17.35	17.18	0.32078	12.79	11.09	9.751	11.2103	1.52307
40	26.05	26.81	25.89	26.25	0.491528	25.38	26.87	24.23	25.4933	1.32364	24.27	24.27	21.81	23.45	1.42028	23.08	25.39	23.03	23.8333	1.34834	22.41	22.08	21.9	22.13	0.25865	28.52	26.61	26.53	27.22	1.12654	21.59	22.08	20.97	21.5467	0.556267	17.4	16.9	16.62	16.9733	0.395137	12.51	11.14	9.438	11.0293	1.53899
42	26.28	26.49	25.04	25.9367	0.783603	26.15	25.85	24.32	25.44	0.981478	23.68	24.49	22.81	23.66	0.840179	23.1	25.21	22.97	23.76	1.25742	21.57	22.46	22.22	22.0833	0.460471	28.03	27.12	27.26	27.47	0.49	21.66	22.23	21.17	21.6867	0.530503	17.93	16.84	17.09	17.2867	0.570993	12.5	11.33	9.196	11.0087	1.67527
44	26.01	26.5	25.61	26.04	0.445758	25.6	26.91	24.73	25.7467	1.09738	23.93	24.52	22.58	23.6767	0.994502	23.65	25.55	23.24	24.1467	1.23249	21.3	22.84	22.33	22.1567	0.784496	27.93	26.78	26.57	27.0933	0.732143	21.48	21.74	21.12	21.4467	0.311341	18.3	16.92	16.87	17.3633	0.811562	12.99	11.74	9.845	11.525	1.58349
46	25.82	26.18	24.86	25.62	0.682349	25.05	26.28	24.19	25.1733	1.05044	23.92	24.3	22.99	23.7367	0.673968	23.45	25.44	23.87	24.2533	1.04892	21.96	22.86	22.35	22.39	0.451331	28.42	26.85	27.22	27.4967	0.820752	21.83	21.06	20.93	21.2733	0.48645	18.47	17.99	17.33	17.93	0.572364	13.4	11.66	9.759	11.6063	1.82109
48	25.56	26.51	24.74	25.6033	0.885795	25.14	26.64	24.57	25.45	1.06925	24.83	24.91	22.98	24.24	1.09192	23.13	25.32	23.26	23.9033	1.22859	21.78	22.57	22.5	22.2833	0.437302	28.27	27.04	27.22	27.51	0.664304	21.81	22.39	20.79	21.6633	0.810021	18.75	17.34	17.58	17.89	0.754387	13.01	11.23	10.37	11.5367	1.34645
50	24.95	26.03	25.12	25.3667	0.580718	25.31	26.09	24.02	25.14	1.04542	24.16	25.03	23.05	24.08	0.992421	24.31	25.42	23.61	24.4467	0.912707	22.24	23.29	22.57	22.7	0.536936	28.25	26.82	27.12	27.3967	0.754078	22.13	22.18	21.27	21.86	0.511566	18.68	17.83	17.37	17.96	0.664605	13.58	11.7	10.09	11.79	1.74674
52	25.04	26.18	24.5	25.24	0.857671	25.82	25.91	24.04	25.2567	1.05462	23.79	25.22	23.32	24.11	0.989596	23.08	25.26	23.63	23.99	1.13371	21.92	23.06	23.18	22.72	0.695414	27.72	27.17	27.08	27.3233	0.346458	21.9	22.08	20.93	21.6367	0.618574	18.83	17.79	17.53	18.05	0.687895	13.82	12.38	10.43	12.21	1.70138
54	25.8	25.9	24.56	25.42	0.746458	25.04	26.04	23.45	24.8433	1.30615	23.67	24.94	22.8	23.8033	1.07621	23.43	24.68	22.85	23.6533	0.935218	21.82	22.82	22.69	22.4433	0.543722	27.99	27.02	26.7	27.2367	0.671739	21.29	21.18	21.2	21.2233	0.0585947	18.84	18.37	17.58	18.2633	0.636736	13.61	11.85	10.53	11.9967	1.54523
56	25.65	26.98	24.99	25.8733	1.01362	25.34	25.75	24.21	25.1	0.797559	25.11	24.53	22.63	24.09	1.29723	23.74	25.83	23.61	24.3933	1.24589	21.83	22.93	23.13	22.63	0.7	28.78	27.11	27.02	27.6367	0.991178	21.48	22.23	21.08	21.5967	0.583809	18.69	17.59	18.67	18.3167	0.629391	14.37	12.54	10.65	12.52	1.86008
58	25.18	25.99	24.69	25.2867	0.656531	25.29	26.33	23.7	25.1067	1.32455	24.64	25.02	22.88	24.18	1.14175	23.47	25.23	23.82	24.1733	0.931683	22.39	23.61	22.6	22.8667	0.652253	28.66	27.22	26.91	27.5967	0.933827	22.16	22.69	21.09	21.98	0.815046	19.28	18.81	18.47	18.8533	0.406735	14.54	12.61	11.04	12.73	1.75308
60	25.45	26.03	24.53	25.3367	0.756395	25	26.22	24.24	25.1533	0.998866	24.37	24.94	23.32	24.21	0.821766	23.31	25.84	23.41	24.1867	1.4327	22.86	22.61	22.96	22.81	0.180278	28.61	27.06	27.37	27.68	0.820183	22.01	22.07	21.23	21.77	0.468615	19.02	19.12	18.2	18.78	0.504777	14.2	13.29	10.14	12.5433	2.1305

## Sheet: NPN uptake (%)
		Outer membrane permeability - NPN assay
Ib-M1	Fobs	Fobs	Fobs	Fobs	Fobs					NPN uptake (%)= (Fobs-F0)/(F100-F0) x100
	Concentration	Concentration	Concentration	Concentration	Concentration					60 min
Experiment	200 µM	100 µm	50 µM	25 µM	12.5 µM					Fobs= NPN fluorescence intensity after treatment
1	44.807	53.897	51.687	47.397	48.687					F0= NPN fluorescence with untreated E. coli cells
2	46.467	52.847	49.077	48.117	47.017					F100= NPN fluorescence in the presence of 10 uM polymyxin B (positive control)
3	48.157	50.747	46.607	46.787	46.597
Mean	46.477	52.497	49.1237	47.4337	47.4337
SD	1.12	1.16667	1.70889	0.455556	0.835556
NPN uptake (%)	200 µM	100 µm	50 µM	25 µM	12.5 µM
1	74.6157	116.699	106.468	86.6065	92.5787
2	82.3009	111.838	94.3843	89.9398	84.8472
3	90.125	102.116	82.9491	83.7824	82.9028
Ib-M2	Fobs	Fobs	Fobs	Fobs	Fobs
	Concentration	Concentration	Concentration	Concentration	Concentration
Experiment	200 µM	100 µm	50 µM	25 µM	12.5 µM		F0
1	53.237	55.987	55.237	51.467	51.057		Control HEPES+NPN+E. coli
2	48.747	55.057	52.277	51.517	49.537		1	29.617
3	51.257	54.997	51.597	51.547	50.657		2	28.067
Mean	51.0803	55.347	53.037	51.5103	50.417		3	28.377	F0
SD	1.55556	0.426667	1.46667	0.0288889	0.586667		Mean	28.687	28.69
NPN uptake (%)	200 µM	100 µm	50 µM	25 µM	12.5 µM		SD	0.62
1	113.644	126.375	122.903	105.449	103.551
2	92.8565	122.069	122.903	105.681	96.5139		F100
3	104.477	121.792	109.199	105.819	101.699		Polymyxin B positive
							1	50.957
Ib-M6	Fobs	Fobs	Fobs	Fobs	Fobs		2	50.797
	Concentration	Concentration	Concentration	Concentration	Concentration		3	49.117	F100
Experiment	200 µM	100 µm	50 µM	25 µM	12.5 µM		Mean	50.2903	50.29
1	51.997	53.207	49.997	45.837	41.567		SD	0.782222
2	52.077	53.727	51.697	45.207	41.667
3	50.547	54.857	50.227	45.377	41.887
Mean	51.5403	53.9303	50.6403	45.4737	41.707
SD	0.662222	0.617778	0.704444	0.242222	0.12
NPN uptake (%)	200 µM	100 µm	50 µM	25 µM	12.5 µM
1	107.903	113.505	98.6435	79.3843	59.6157
2	108.273	115.912	98.6435	76.4676	60.0787
3	101.19	121.144	106.514	77.2546	61.0972
Streptomycin		Fobs	Fobs	Fobs	Fobs
		Concentration	Concentration	Concentration	Concentration
Experiment		100 µm	50 µM	25 µM	12.5 µM
1		26.457	26.007	25.377	24.327
2		27.037	27.227	25.947	26.847
3		25.537	25.257	24.327	24.427
Mean		26.1637	26.1637	25.217	25.2003
SD		0.708889	0.593333	1.09778	1.09778
NPN uptake (%)		100 µm	50 µM	25 µM	12.5 µM
1		-10.338	-12.4213	-15.338	-20.1991
2		-7.65278	-6.77315	-12.6991	-8.53241
3		-14.5972	-15.8935	-20.1991	-19.7361
Polymyxin B				Fobs	Fobs
				Concentration	Concentration
Experiment				25 µM	12.5 µM
1				50.957	49.137
2				50.797	49.707
3				49.117	49.937
Mean				50.2903	49.5937
SD				0.782222	0.304444
NPN uptake (%)
1				103.088	94.662
2				102.347	97.3009
3				94.5694	98.3657
Negative control
Experiment
1	29.617
2	28.067
3	28.377
Mean
SD
NPN uptake (%)
1	4.29167
2	-2.88426
3	-1.44907
Concentration NPN (μM)	Ib-M1			Mean	SD	Ib-M2			Mean	SD	Ib-M6			Mean	SD	Streptomycin			Mean	SD	Polymyxin B			Mean	SD	Control			Mean	SD
	1	2	3			1	2	3			1	2	3			1	2	3			1	2	3			1	2	3
12.5	92.5787	84.8472	82.9028	86.7762	5.11827	103.551	96.5139	101.699	100.588	3.64773	59.6157	60.0787	61.0972	60.2639	0.757903	-20.1991	-8.53241	-19.7361	-16.1559	6.60616	94.662	97.3009	98.3657	96.7762	1.90679	4.29167	2.88426	1.44907	2.875	1.42132
25	86.6065	89.9398	83.7824	86.7762	3.08221	105.449	105.681	105.819	105.65	0.187104	79.3843	76.4676	77.2546	77.7022	1.50896	-15.338	-12.6991	-20.1991	-16.0787	3.80447	103.088	102.347	94.5694	100.002	4.71889	4.29167	2.88426	1.44907	2.875	1.42132
50	106.468	94.3843	82.9491	94.6003	11.7607	122.903	122.903	109.199	118.335	7.91184	98.6435	98.6435	106.514	101.267	4.54396	-12.4213	-6.77315	-15.8935	-11.696	4.60324						4.29167	2.88426	1.44907	2.875	1.42132
100	116.699	111.838	102.116	110.218	7.42547	126.375	122.069	121.792	123.412	2.56976	113.505	115.912	121.144	116.853	3.90548	-10.338	-7.65278	-14.5972	-10.8627	3.50183						4.29167	2.88426	1.44907	2.875	1.42132
200	74.6157	82.3009	90.125	82.3472	7.75473	113.644	92.8565	104.477	103.659	10.4176	107.903	108.273	101.19	105.789	3.98695

## Sheet: NPN Statistics 
			Outer membrane permeability - NPN assay
Ordinary one-way ANOVA
Concentration 12.5 μM
Number of families	1
Number of comparisons per family	15
Alpha	0.05
Tukey's multiple comparisons test	Mean Diff,	95,00% CI of diff,	Below threshold?	Summary	Adjusted P Value
Ib-M1 vs. Ib-M2	-13.81	-25,11 to -2,517	Yes	*	0.0142	A-B
Ib-M1 vs. Ib-M6	26.51	15,22 to 37,81	Yes	****	<0.0001	A-C
Ib-M1 vs. Streptomycin	102.9	91,64 to 114,2	Yes	****	<0.0001	A-D
Ib-M1 vs. Polymyxin B	-10	-21,30 to 1,295	No	ns	0.0945	A-E
Ib-M1 vs. Control	86.79	75,49 to 98,09	Yes	****	<0.0001	A-F
Ib-M2 vs. Ib-M6	40.32	29,03 to 51,62	Yes	****	<0.0001	B-C
Ib-M2 vs. Streptomycin	116.7	105,4 to 128,0	Yes	****	<0.0001	B-D
Ib-M2 vs. Polymyxin B	3.812	-7,483 to 15,11	No	ns	0.8584	B-E
Ib-M2 vs. Control	100.6	89,31 to 111,9	Yes	****	<0.0001	B-F
Ib-M6 vs. Streptomycin	76.42	65,12 to 87,71	Yes	****	<0.0001	C-D
Ib-M6 vs. Polymyxin B	-36.51	-47,81 to -25,22	Yes	****	<0.0001	C-E
Ib-M6 vs. Control	60.28	48,98 to 71,57	Yes	****	<0.0001	C-F
Streptomycin vs. Polymyxin B	-112.9	-124,2 to -101,6	Yes	****	<0.0001	D-E
Streptomycin vs. Control	-16.14	-27,44 to -4,847	Yes	**	0.0045	D-F
Polymyxin B vs. Control	96.79	85,49 to 108,1	Yes	****	<0.0001	E-F
Test details	Mean 1	Mean 2	Mean Diff,	SE of diff,	n1	n2	q	DF
Ib-M1 vs. Ib-M2	86.78	100.6	-13.81	3.363	3	3	5.809	12
Ib-M1 vs. Ib-M6	86.78	60.26	26.51	3.363	3	3	11.15	12
Ib-M1 vs. Streptomycin	86.78	-16.16	102.9	3.363	3	3	43.29	12
Ib-M1 vs. Polymyxin B	86.78	96.78	-10	3.363	3	3	4.206	12
Ib-M1 vs. Control	86.78	-0.01389	86.79	3.363	3	3	36.5	12
Ib-M2 vs. Ib-M6	100.6	60.26	40.32	3.363	3	3	16.96	12
Ib-M2 vs. Streptomycin	100.6	-16.16	116.7	3.363	3	3	49.1	12
Ib-M2 vs. Polymyxin B	100.6	96.78	3.812	3.363	3	3	1.603	12
Ib-M2 vs. Control	100.6	-0.01389	100.6	3.363	3	3	42.31	12
Ib-M6 vs. Streptomycin	60.26	-16.16	76.42	3.363	3	3	32.14	12
Ib-M6 vs. Polymyxin B	60.26	96.78	-36.51	3.363	3	3	15.36	12
Ib-M6 vs. Control	60.26	-0.01389	60.28	3.363	3	3	25.35	12
Streptomycin vs. Polymyxin B	-16.16	96.78	-112.9	3.363	3	3	47.49	12
Streptomycin vs. Control	-16.16	-0.01389	-16.14	3.363	3	3	6.789	12
Polymyxin B vs. Control	96.78	-0.01389	96.79	3.363	3	3	40.71	12
Compact letter display
Ib-M2	A
Polymyxin B	A B
Ib-M1	B
Ib-M6	C
Control	D
Streptomycin	E
Concentration 25 μM
Number of families	1
Number of comparisons per family	15
Alpha	0.05
Tukey's multiple comparisons test	Mean Diff,	95,00% CI of diff,	Below threshold?	Summary	Adjusted P Value
Ib-M1 vs. Ib-M2	-18.87	-27,76 to -9,989	Yes	***	0.0001	A-B
Ib-M1 vs. Ib-M6	9.074	0,1892 to 17,96	Yes	*	0.0443	A-C
Ib-M1 vs. Streptomycin	102.9	93,97 to 111,7	Yes	****	<0.0001	A-D
Ib-M1 vs. Polymyxin B	-13.23	-22,11 to -4,340	Yes	**	0.0032	A-E
Ib-M1 vs. Control	86.79	77,91 to 95,68	Yes	****	<0.0001	A-F
Ib-M2 vs. Ib-M6	27.95	19,06 to 36,83	Yes	****	<0.0001	B-C
Ib-M2 vs. Streptomycin	121.7	112,8 to 130,6	Yes	****	<0.0001	B-D
Ib-M2 vs. Polymyxin B	5.648	-3,237 to 14,53	No	ns	0.3325	B-E
Ib-M2 vs. Control	105.7	96,78 to 114,5	Yes	****	<0.0001	B-F
Ib-M6 vs. Streptomycin	93.78	84,90 to 102,7	Yes	****	<0.0001	C-D
Ib-M6 vs. Polymyxin B	-22.3	-31,18 to -13,41	Yes	****	<0.0001	C-E
Ib-M6 vs. Control	77.72	68,83 to 86,60	Yes	****	<0.0001	C-F
Streptomycin vs. Polymyxin B	-116.1	-125,0 to -107,2	Yes	****	<0.0001	D-E
Streptomycin vs. Control	-16.06	-24,95 to -7,180	Yes	***	0.0006	D-F
Polymyxin B vs. Control	100	91,13 to 108,9	Yes	****	<0.0001	E-F
Test details	Mean 1	Mean 2	Mean Diff,	SE of diff,	n1	n2	q	DF
Ib-M1 vs. Ib-M2	86.78	105.6	-18.87	2.645	3	3	10.09	12
Ib-M1 vs. Ib-M6	86.78	77.7	9.074	2.645	3	3	4.851	12
Ib-M1 vs. Streptomycin	86.78	-16.08	102.9	2.645	3	3	54.99	12
Ib-M1 vs. Polymyxin B	86.78	100	-13.23	2.645	3	3	7.071	12
Ib-M1 vs. Control	86.78	-0.01389	86.79	2.645	3	3	46.4	12
Ib-M2 vs. Ib-M6	105.6	77.7	27.95	2.645	3	3	14.94	12
Ib-M2 vs. Streptomycin	105.6	-16.08	121.7	2.645	3	3	65.08	12
Ib-M2 vs. Polymyxin B	105.6	100	5.648	2.645	3	3	3.02	12
Ib-M2 vs. Control	105.6	-0.01389	105.7	2.645	3	3	56.49	12
Ib-M6 vs. Streptomycin	77.7	-16.08	93.78	2.645	3	3	50.14	12
Ib-M6 vs. Polymyxin B	77.7	100	-22.3	2.645	3	3	11.92	12
Ib-M6 vs. Control	77.7	-0.01389	77.72	2.645	3	3	41.55	12
Streptomycin vs. Polymyxin B	-16.08	100	-116.1	2.645	3	3	62.06	12
Streptomycin vs. Control	-16.08	-0.01389	-16.06	2.645	3	3	8.589	12
Polymyxin B vs. Control	100	-0.01389	100	2.645	3	3	53.47	12
Compact letter display
Ib-M2	A
Polymyxin B	A
Ib-M1	B
Ib-M6	C
Control	D
Streptomycin	E
Concentration 50 μM
Number of families	1
Number of comparisons per family	10
Alpha	0.05
Tukey's multiple comparisons test	Mean Diff,	95,00% CI of diff,	Below threshold?	Summary	Adjusted P Value
Ib-M1 vs. Ib-M2	-23.73	-43,01 to -4,463	Yes	*	0.0154	A-B
Ib-M1 vs. Ib-M6	-6.667	-25,94 to 12,60	No	ns	0.7837	A-C
Ib-M1 vs. Streptomycin	106.3	87,02 to 125,6	Yes	****	<0.0001	A-D
Ib-M1 vs. Control	94.61	75,34 to 113,9	Yes	****	<0.0001	A-F
Ib-M2 vs. Ib-M6	17.07	-2,204 to 36,34	No	ns	0.0894	B-C
Ib-M2 vs. Streptomycin	130	110,8 to 149,3	Yes	****	<0.0001	B-D
Ib-M2 vs. Control	118.3	99,08 to 137,6	Yes	****	<0.0001	B-F
Ib-M6 vs. Streptomycin	113	93,69 to 132,2	Yes	****	<0.0001	C-D
Ib-M6 vs. Control	101.3	82,01 to 120,6	Yes	****	<0.0001	C-F
Streptomycin vs. Control	-11.68	-30,95 to 7,589	No	ns	0.3338	D-F
Test details	Mean 1	Mean 2	Mean Diff,	SE of diff,	n1	n2	q	DF
Ib-M1 vs. Ib-M2	94.6	118.3	-23.73	5.856	3	3	5.732	10
Ib-M1 vs. Ib-M6	94.6	101.3	-6.667	5.856	3	3	1.61	10
Ib-M1 vs. Streptomycin	94.6	-11.7	106.3	5.856	3	3	25.67	10
Ib-M1 vs. Control	94.6	-0.01389	94.61	5.856	3	3	22.85	10
Ib-M2 vs. Ib-M6	118.3	101.3	17.07	5.856	3	3	4.122	10
Ib-M2 vs. Streptomycin	118.3	-11.7	130	5.856	3	3	31.4	10
Ib-M2 vs. Control	118.3	-0.01389	118.3	5.856	3	3	28.58	10
Ib-M6 vs. Streptomycin	101.3	-11.7	113	5.856	3	3	27.28	10
Ib-M6 vs. Control	101.3	-0.01389	101.3	5.856	3	3	24.46	10
Streptomycin vs. Control	-11.7	-0.01389	-11.68	5.856	3	3	2.821	10
Compact letter display
Ib-M2	A
Ib-M6	A B
Ib-M1	B
Control	C
Streptomycin	C
Concentration 100 μM
Number of families	1
Number of comparisons per family	10
Alpha	0.05
Tukey's multiple comparisons test	Mean Diff,	95,00% CI of diff,	Below threshold?	Summary	Adjusted P Value
Ib-M1 vs. Ib-M2	-13.19	-25,43 to -0,9583	Yes	*	0.0335	A-B
Ib-M1 vs. Ib-M6	-6.636	-18,87 to 5,600	No	ns	0.4315	A-C
Ib-M1 vs. Streptomycin	121.1	108,8 to 133,3	Yes	****	<0.0001	A-D
Ib-M1 vs. Control	110.2	98,00 to 122,5	Yes	****	<0.0001	A-F
Ib-M2 vs. Ib-M6	6.559	-5,678 to 18,79	No	ns	0.4419	B-C
Ib-M2 vs. Streptomycin	134.3	122,0 to 146,5	Yes	****	<0.0001	B-D
Ib-M2 vs. Control	123.4	111,2 to 135,7	Yes	****	<0.0001	B-F
Ib-M6 vs. Streptomycin	127.7	115,5 to 140,0	Yes	****	<0.0001	C-D
Ib-M6 vs. Control	116.9	104,6 to 129,1	Yes	****	<0.0001	C-F
Streptomycin vs. Control	-10.85	-23,08 to 1,387	No	ns	0.0889	D-F
Test details	Mean 1	Mean 2	Mean Diff,	SE of diff,	n1	n2	q	DF
Ib-M1 vs. Ib-M2	110.2	123.4	-13.19	3.718	3	3	5.019	10
Ib-M1 vs. Ib-M6	110.2	116.9	-6.636	3.718	3	3	2.524	10
Ib-M1 vs. Streptomycin	110.2	-10.86	121.1	3.718	3	3	46.06	10
Ib-M1 vs. Control	110.2	-0.01389	110.2	3.718	3	3	41.93	10
Ib-M2 vs. Ib-M6	123.4	116.9	6.559	3.718	3	3	2.495	10
Ib-M2 vs. Streptomycin	123.4	-10.86	134.3	3.718	3	3	51.07	10
Ib-M2 vs. Control	123.4	-0.01389	123.4	3.718	3	3	46.95	10
Ib-M6 vs. Streptomycin	116.9	-10.86	127.7	3.718	3	3	48.58	10
Ib-M6 vs. Control	116.9	-0.01389	116.9	3.718	3	3	44.45	10
Streptomycin vs. Control	-10.86	-0.01389	-10.85	3.718	3	3	4.127	10
Compact letter display
Ib-M2	A
Ib-M6	A B
Ib-M1	B
Control	C
Streptomycin	C
Concentration 200 μM
Number of families	1
Number of comparisons per family	3
Alpha	0.05
Tukey's multiple comparisons test	Mean Diff,	95,00% CI of diff,	Below threshold?	Summary	Adjusted P Value
Ib-M1 vs. Ib-M2	-21.31	-40,96 to -1,662	Yes	*	0.0365	A-B
Ib-M1 vs. Ib-M6	-23.44	-43,09 to -3,792	Yes	*	0.0246	A-C
Ib-M2 vs. Ib-M6	-2.13	-21,78 to 17,52	No	ns	0.9414	B-C
Test details	Mean 1	Mean 2	Mean Diff,	SE of diff,	n1	n2	q	DF
Ib-M1 vs. Ib-M2	82.35	103.7	-21.31	6.404	3	3	4.706	6
Ib-M1 vs. Ib-M6	82.35	105.8	-23.44	6.404	3	3	5.177	6
Ib-M2 vs. Ib-M6	103.7	105.8	-2.13	6.404	3	3	0.4703	6
Compact letter display
Ib-M6	A
Ib-M2	A
Ib-M1	B
