# Supplementary material for: Structural and functional analysis of Escherichia coli membrane disruption by Ib-M peptides
Source: PLoS One. 2025 Oct 8;20(10):e0334029. doi: 10.1371/journal.pone.0334029 (PMC12507217; doi:10.1371/journal.pone.0334029)
Supplement: S4 File — (XLSX) [file pone.0334029.s015.xlsx]

## Sheet: IM_Ib-M1
										Inner permeability (IM) - ONPG assay
Time (min)	100 μM								50 μM								25 μM								12.5 μM								6.25 μM								3.125 μM								E. coli control (without treatment)
	Experiment 1			Experiment 2			Mean	SD	Experiment 1			Experiment 2			Mean	SD	Experiment 1			Experiment 2			Mean	SD	Experiment 1			Experiment 2			Mean	SD	Experiment 1			Experiment 2			Mean	SD	Experiment 1			Experiment 2			Mean	SD	Experiment 1
0	-0.00683333	-0.00413333	0.00176667	0.0074	0.0132	0.0031	0.00241667	0.00735484	0.022	0.0117	0.0048	0.0051	0.0033	0.0037	0.00843333	0.00731838	0.0105667	0.0308667	0.0244667	0.0056	0.0115	0.0064	0.0149	0.0103492	0.0232667	0.0344667	0.0265667	0.0039	0.0045	0.003	0.01595	0.0138067	0.0127667	0.0372667	0.0331667	0.0067	0.0132	0.0047	0.0179667	0.0138292	0.00586667	0.0386667	0.0317667	0.0045	0.0059	0.0018	0.01475	0.0160722	0.00166667
5	0.0092	0.0105	0.0105	0.0056	0.008	0.005	0.00813333	0.00239137	0.0175	0.0074	0.0046	0.007	0.0061	0.0054	0.008	0.00476529	0.0155	0.0144	0.0117	0.0071	0.0097	0.0062	0.0107667	0.00379245	0.016	0.0137	0.0128	0.007	0.0069	0.0044	0.0101333	0.00463451	0.0147	0.0172	0.0145	0.0085	0.0126	0.0061	0.0122667	0.00418505	0.0122	0.0141	0.0114	0.0081	0.0082	0.0034	0.00956667	0.0038182	0.0072
10	0.0112	0.0125	0.0123	0.0068	0.0089	0.0059	0.0096	0.00283831	0.0179	0.0086	0.0058	0.0087	0.0077	0.0068	0.00925	0.00437847	0.0192	0.0176	0.0148	0.0087	0.0107	0.0076	0.0131	0.00481082	0.0199	0.0172	0.0162	0.0093	0.0091	0.0063	0.013	0.00546406	0.0181	0.0204	0.0177	0.0103	0.0148	0.0087	0.015	0.004645	0.0144	0.0168	0.0141	0.0108	0.0108	0.0054	0.01205	0.00399086	0.0067
15	0.0133667	0.0147667	0.0145667	0.0074	0.0097	0.0061	0.0109833	0.00377275	0.0182	0.0094	0.0067	0.0115	0.0095	0.0088	0.0106833	0.0039907	0.0232667	0.0211667	0.0182667	0.0104	0.0124	0.0096	0.01585	0.00582721	0.0242667	0.0210667	0.0202667	0.012	0.0119	0.0092	0.01645	0.0061652	0.0218667	0.0241667	0.0212667	0.0139	0.0174	0.0116	0.0183667	0.00491881	0.0175667	0.0198667	0.0173667	0.014	0.0138	0.0083	0.01515	0.00407599	0.00826667
20	0.0155667	0.0168667	0.0167667	0.0081	0.0104	0.0077	0.0125667	0.00432343	0.019	0.0106	0.0079	0.0122	0.0113	0.0103	0.0118833	0.00377116	0.0272667	0.0248667	0.0217667	0.0125	0.0142	0.0117	0.0187167	0.0067603	0.0285667	0.0249667	0.0241667	0.015	0.0148	0.0117	0.0198667	0.00687372	0.0256667	0.0278667	0.0250667	0.0177	0.0205	0.015	0.0219667	0.00503984	0.0204667	0.0228667	0.0216667	0.0169	0.0166	0.0111	0.0182667	0.00432589	0.0103667
25	0.0177333	0.0191333	0.0190333	0.0087	0.0114	0.0081	0.0140167	0.00520157	0.0199	0.0118	0.009	0.014	0.0134	0.0124	0.0134167	0.00362017	0.0316333	0.0287333	0.0255333	0.0152	0.0168	0.0142	0.0220167	0.00754641	0.0332333	0.0292333	0.0285333	0.0185	0.0182	0.0152	0.0238167	0.00740704	0.0296333	0.0318333	0.0291333	0.022	0.0248	0.0193	0.0261167	0.00488457	0.0236333	0.0261333	0.0238333	0.021	0.0205	0.0148	0.02165	0.0039362	0.0106333
30	0.0199333	0.0213333	0.0211333	0.0093	0.0122	0.0088	0.01545	0.00599369	0.0209	0.0129	0.01	0.0155	0.0153	0.0143	0.0148167	0.00360134	0.0360333	0.0327333	0.0293333	0.018	0.0192	0.0167	0.0253333	0.00838069	0.0379333	0.0336333	0.0329333	0.0222	0.0219	0.0187	0.0278833	0.00789939	0.0336333	0.0359333	0.0331333	0.0262	0.0289	0.0235	0.0302167	0.00481335	0.0268333	0.0296333	0.0270333	0.0249	0.0243	0.0187	0.0252333	0.00371016	0.0120333
35	0.0232	0.0242	0.0237	0.0109	0.0139	0.0102	0.0176833	0.00671459	0.0228	0.0151	0.0123	0.0174	0.0173	0.0161	0.0168333	0.00347083	0.041	0.0373	0.0339	0.0205	0.0218	0.0194	0.0289833	0.00951996	0.0433	0.0386	0.0381	0.0262	0.0256	0.0223	0.03235	0.00867658	0.0383	0.0407	0.038	0.0305	0.0334	0.0283	0.0348667	0.00489844	0.0305	0.0337	0.031	0.0293	0.0285	0.0229	0.0293167	0.00361354	0.0145
40	0.0249333	0.0262333	0.0256333	0.0117	0.0161	0.0109	0.01925	0.00718974	0.0241	0.0166	0.0137	0.0198	0.0194	0.018	0.0186	0.00348425	0.0455333	0.0414333	0.0378333	0.0236	0.0247	0.0224	0.0325833	0.0101994	0.0482333	0.0431333	0.0426333	0.0307	0.0297	0.0266	0.0368333	0.0089052	0.0424333	0.0449333	0.0422333	0.0354	0.0386	0.0334	0.0395	0.00448166	0.0336333	0.0373333	0.0346333	0.0345	0.0334	0.0276	0.0335167	0.00321916	0.0164333
45	0.0276667	0.0291667	0.0282667	0.013	0.0174	0.0124	0.0213167	0.00792795	0.0259	0.0185	0.0157	0.0222	0.0216	0.0204	0.0207167	0.00346492	0.0507667	0.0464667	0.0425667	0.0269	0.0279	0.0256	0.0367	0.0111747	0.0537667	0.0484667	0.0482667	0.0355	0.0346	0.0309	0.0419167	0.00937787	0.0473667	0.0500667	0.0474667	0.0417	0.0444	0.0393	0.04505	0.00402695	0.0375667	0.0419667	0.0390667	0.0401	0.0389	0.0333	0.0384833	0.0029315	0.0183667
50	0.0307667	0.0320667	0.0310667	0.0146	0.0178	0.0139	0.0233667	0.0088	0.0279	0.0207	0.0179	0.0246	0.0239	0.0226	0.0229333	0.00342967	0.0563667	0.0514667	0.0474667	0.0304	0.0313	0.0294	0.0410667	0.0120705	0.0594667	0.0538667	0.0536667	0.041	0.0398	0.036	0.0473	0.00954268	0.0527667	0.0553667	0.0527667	0.0481	0.0508	0.0457	0.0509167	0.00351592	0.0417667	0.0463667	0.0434667	0.0463	0.0452	0.0394	0.04375	0.00277086	0.0202667
55	0.0336	0.0351	0.0337	0.0158	0.0186	0.0152	0.0253333	0.00972248	0.0297	0.0226	0.0198	0.0271	0.0266	0.0251	0.02515	0.00351383	0.0618	0.0567	0.0524	0.0345	0.0353	0.0332	0.04565	0.0127666	0.0654	0.0596	0.0596	0.0472	0.0456	0.0415	0.05315	0.0096062	0.058	0.0609	0.0583	0.0546	0.0581	0.0531	0.0571667	0.00282536	0.0461	0.0513	0.0481	0.0531	0.0521	0.0462	0.0494833	0.00307793	0.0232
60	0.0359667	0.0375667	0.0359667	0.0174	0.0203	0.0167	0.0273167	0.0101488	0.0319	0.0251	0.0221	0.03	0.0292	0.0276	0.02765	0.00355795	0.0665667	0.0613667	0.0566667	0.0387	0.0394	0.0374	0.0500167	0.0130147	0.0707667	0.0648667	0.0647667	0.0539	0.052	0.0473	0.0589333	0.00914331	0.0629667	0.0659667	0.0633667	0.0625	0.066	0.0609	0.0636167	0.00201569	0.0495667	0.0553667	0.0522667	0.0607	0.0597	0.0534	0.0551667	0.0043382	0.0246667
65	0.0398667	0.0414667	0.0395667	0.0192	0.0221	0.0186	0.0301333	0.0112184	0.034	0.0274	0.0245	0.0333	0.032	0.0304	0.0302667	0.00367786	0.0732667	0.0675667	0.0626667	0.0435	0.0437	0.042	0.05545	0.0139864	0.0778667	0.0715667	0.0716667	0.061	0.059	0.054	0.06585	0.00918457	0.0694667	0.0726667	0.0699667	0.071	0.0746	0.0695	0.0712	0.00205751	0.0546667	0.0610667	0.0579667	0.0686	0.0676	0.0612	0.06185	0.00541002	0.0275667
70	0.0425	0.0442	0.042	0.0215	0.0246	0.0211	0.03265	0.011317	0.0371	0.0305	0.0275	0.0366	0.0352	0.0336	0.0334167	0.00375309	0.0788	0.0728	0.0678	0.0488	0.0488	0.047	0.0606667	0.0141091	0.0838	0.0774	0.0777	0.0691	0.0667	0.0612	0.07265	0.00838445	0.075	0.0785	0.0757	0.0802	0.084	0.0788	0.0787	0.00325822	0.0587	0.0657	0.0624	0.0773	0.0762	0.0696	0.0683167	0.00746764	0.029
75	0.046	0.0478	0.0453	0.0228	0.0262	0.0223	0.0350667	0.0124778	0.0389	0.0327	0.0296	0.0403	0.0388	0.0369	0.0362	0.00417516	0.0855	0.0793	0.0741	0.0548	0.0544	0.0527	0.0668	0.0145313	0.0909	0.0845	0.0849	0.0777	0.0751	0.0693	0.0804	0.00782176	0.0817	0.0855	0.0827	0.0901	0.0941	0.0888	0.08715	0.00473191	0.0637	0.0715	0.0681	0.0863	0.0855	0.0785	0.0756	0.0093336	0.0317
80	0.0493333	0.0510333	0.0482333	0.0248	0.0284	0.0245	0.0377167	0.0130476	0.0413	0.0353	0.0321	0.0437	0.042	0.04	0.0390667	0.00444192	0.0917333	0.0852333	0.0797333	0.06	0.0599	0.0581	0.07245	0.0148777	0.0980333	0.0913333	0.0918333	0.0864	0.0837	0.0772	0.0880833	0.00726803	0.0882333	0.0923333	0.0893333	0.1004	0.1045	0.0991	0.09565	0.00661355	0.0682333	0.0767333	0.0734333	0.0953	0.0946	0.0871	0.0825667	0.0114051	0.0335333
85	0.0527333	0.0544333	0.0515333	0.0269	0.0306	0.0264	0.0404333	0.0137643	0.044	0.0381	0.0349	0.0476	0.0457	0.0435	0.0423	0.00482452	0.0985333	0.0919333	0.0859333	0.0663	0.0659	0.0643	0.0788167	0.0151372	0.105433	0.0986333	0.0992333	0.096	0.093	0.0861	0.0964	0.00651808	0.0951333	0.0995333	0.0968333	0.1114	0.1155	0.1098	0.1047	0.00857485	0.0733333	0.0823333	0.0790333	0.1048	0.1043	0.0965	0.09005	0.0135837	0.0357333
90	0.0565	0.0581	0.0551	0.029	0.0328	0.0287	0.0433667	0.0145629	0.0468	0.0409	0.0376	0.0516	0.0495	0.0472	0.0456	0.00531601	0.1057	0.0985	0.0925	0.0726	0.0722	0.0706	0.08535	0.0154351	0.1133	0.1063	0.107	0.1056	0.1027	0.095	0.104983	0.0060038	0.1025	0.1072	0.1043	0.1227	0.127	0.1213	0.114167	0.0106808	0.0784	0.0883	0.0849	0.1148	0.1145	0.1061	0.0978333	0.0159361	0.0384
95	0.0599333	0.0614333	0.0581333	0.0311	0.035	0.0307	0.04605	0.0152094	0.0492	0.0437	0.0403	0.0559	0.0535	0.0513	0.0489833	0.00594926	0.112633	0.105333	0.0990333	0.0794	0.079	0.0776	0.0921667	0.0154138	0.121033	0.114033	0.114733	0.1159	0.1129	0.1047	0.113883	0.00531479	0.109633	0.114733	0.111733	0.1345	0.1389	0.133	0.12375	0.0130815	0.0833333	0.0940333	0.0904333	0.1251	0.125	0.116	0.10565	0.0185708	0.0407333
100	0.0636	0.0651	0.0614	0.0334	0.0374	0.0333	0.0490333	0.0158148	0.052	0.0466	0.0432	0.0602	0.0577	0.0552	0.0524833	0.00656001	0.12	0.1122	0.1057	0.0863	0.0859	0.0844	0.0990833	0.0155316	0.1292	0.1221	0.1229	0.1263	0.1233	0.1145	0.12305	0.00494924	0.1171	0.1226	0.1196	0.1467	0.1512	0.145	0.1337	0.0154953	0.0885	0.1	0.0964	0.1359	0.1358	0.1262	0.1138	0.0212578	0.0436
105	0.0672333	0.0688333	0.0648333	0.0358	0.04	0.0354	0.0520167	0.0165052	0.055	0.0496	0.0466	0.0648	0.062	0.0593	0.0562167	0.00713258	0.127733	0.119833	0.112933	0.0935	0.093	0.0914	0.1064	0.0158065	0.137633	0.130433	0.131433	0.1368	0.1338	0.1244	0.132417	0.00484785	0.124933	0.131033	0.128033	0.1591	0.1636	0.1572	0.143983	0.0177371	0.0938333	0.106133	0.102433	0.1467	0.147	0.1368	0.12215	0.0240082	0.0461333
110	0.0708333	0.0725333	0.0679333	0.0382	0.0425	0.0381	0.0550167	0.0170263	0.0581	0.0528	0.0493	0.0694	0.0665	0.0633	0.0599	0.00789151	0.135333	0.127533	0.120333	0.1006	0.1001	0.0986	0.11375	0.0160495	0.146233	0.138833	0.139933	0.1474	0.1445	0.1345	0.1419	0.00497634	0.132733	0.139133	0.136333	0.1719	0.1763	0.1697	0.15435	0.0202428	0.0989333	0.112233	0.108433	0.1581	0.1586	0.1477	0.130667	0.0270707	0.0482333
115	0.075	0.0766	0.0719	0.0405	0.0449	0.0402	0.0581833	0.0180148	0.0607	0.0558	0.0522	0.0739	0.071	0.0675	0.0635167	0.00866289	0.1433	0.1354	0.1278	0.1079	0.1075	0.1061	0.121333	0.0162855	0.1552	0.1479	0.1489	0.1584	0.1555	0.145	0.151817	0.00526628	0.141	0.1479	0.1449	0.1848	0.1896	0.1829	0.165183	0.0227589	0.1044	0.1186	0.1148	0.1701	0.1708	0.1594	0.139683	0.0303011	0.0506
120	0.0783	0.0801	0.075	0.043	0.0474	0.0429	0.0611167	0.0184206	0.0637	0.059	0.0551	0.0785	0.0752	0.0718	0.0672167	0.00936748	0.151	0.1425	0.1346	0.1152	0.1148	0.1132	0.12855	0.0163592	0.1637	0.1565	0.1575	0.1694	0.1666	0.1555	0.161533	0.00583529	0.1487	0.1561	0.1532	0.1979	0.2029	0.1959	0.175783	0.0255346	0.1095	0.1246	0.1208	0.182	0.1832	0.171	0.148517	0.0337404	0.0532
125	0.0818667	0.0835667	0.0782667	0.0454	0.0499	0.0451	0.0640167	0.0190136	0.0666	0.0621	0.0581	0.083	0.0797	0.0758	0.0708833	0.010076	0.158967	0.150467	0.142167	0.1225	0.1221	0.1204	0.1361	0.0166946	0.172667	0.165467	0.166467	0.1803	0.1776	0.1658	0.171383	0.00648313	0.156767	0.164767	0.161867	0.2114	0.2166	0.2095	0.186817	0.0283465	0.114767	0.130767	0.126867	0.1948	0.1961	0.1832	0.15775	0.0374715	0.0556667
130	0.0855	0.0872	0.0815	0.048	0.0526	0.0479	0.0671167	0.0194609	0.0697	0.0653	0.0611	0.0873	0.0838	0.0798	0.0745	0.0106364	0.167	0.1582	0.1496	0.1296	0.1292	0.1275	0.143517	0.0170836	0.1816	0.1744	0.1754	0.1912	0.1886	0.1761	0.181217	0.0072223	0.1648	0.1733	0.1704	0.2252	0.2304	0.2227	0.1978	0.0312203	0.12	0.1369	0.1328	0.2076	0.2095	0.1956	0.167067	0.0413695	0.0582
135	0.0888333	0.0908333	0.0848333	0.0507	0.0556	0.0505	0.0702167	0.0198422	0.0731	0.069	0.0647	0.0916	0.088	0.0837	0.07835	0.0109418	0.174933	0.165933	0.156733	0.1367	0.1361	0.1342	0.150767	0.0175334	0.190733	0.183733	0.184333	0.2018	0.1995	0.1862	0.19105	0.00786429	0.172933	0.181833	0.179133	0.2387	0.2442	0.2363	0.20885	0.0340504	0.125233	0.142933	0.138733	0.2207	0.2232	0.2084	0.176533	0.0454609	0.0606333
140	0.0926	0.0944	0.0876	0.0528	0.0577	0.0527	0.0729667	0.0205402	0.0756	0.0716	0.0673	0.0959	0.0921	0.0874	0.08165	0.0117376	0.1832	0.1744	0.1648	0.1436	0.1433	0.1414	0.15845	0.0181551	0.2	0.1927	0.1936	0.2124	0.2103	0.1963	0.200883	0.00852183	0.1811	0.1907	0.188	0.2524	0.2584	0.2499	0.220083	0.0369161	0.1305	0.1493	0.145	0.2346	0.2381	0.2217	0.186533	0.0499145	0.0632
145	0.0958333	0.0978333	0.0909333	0.0556	0.0607	0.0553	0.0760333	0.0208413	0.079	0.0753	0.0711	0.1006	0.0967	0.0917	0.0857333	0.0122083	0.191433	0.181933	0.172033	0.151	0.1508	0.1486	0.165967	0.0184169	0.209133	0.202133	0.202733	0.2238	0.2218	0.2071	0.211117	0.00944509	0.189133	0.199333	0.196533	0.2669	0.2733	0.2645	0.231617	0.0403525	0.135633	0.155333	0.150933	0.2494	0.2525	0.2359	0.196617	0.0547037	0.0660333
150	0.0995	0.1014	0.0942	0.058	0.0631	0.0577	0.0789833	0.0214502	0.0821	0.0783	0.0737	0.1043	0.1004	0.0948	0.0889333	0.0126004	0.1998	0.1901	0.1799	0.1575	0.1575	0.1549	0.173283	0.0193178	0.2186	0.2117	0.2121	0.2339	0.2322	0.2167	0.220867	0.00981523	0.1975	0.2083	0.2055	0.2806	0.2876	0.2781	0.242933	0.0431636	0.1411	0.1618	0.1573	0.2637	0.2671	0.2496	0.206767	0.0591562	0.0688
155	0.102633	0.104533	0.0970333	0.0608	0.066	0.0601	0.08185	0.0216536	0.0854	0.0818	0.0771	0.1086	0.1043	0.0981	0.09255	0.0128985	0.207633	0.198033	0.187233	0.1645	0.1643	0.1614	0.180517	0.0198606	0.227633	0.220833	0.221233	0.245	0.2437	0.2274	0.230967	0.0107734	0.205233	0.216933	0.214033	0.2949	0.3029	0.2939	0.25465	0.0469105	0.146033	0.167633	0.163033	0.2782	0.283	0.2647	0.2171	0.0644398	0.0709333
160	0.106167	0.108067	0.100267	0.0631	0.0682	0.0623	0.0846833	0.0223146	0.0882	0.0847	0.08	0.1124	0.1083	0.1021	0.09595	0.0134311	0.216367	0.206467	0.195167	0.1709	0.171	0.1683	0.188033	0.0208161	0.237167	0.230467	0.230667	0.2552	0.2542	0.2369	0.240767	0.0111784	0.213667	0.225967	0.222967	0.3089	0.3177	0.3074	0.2661	0.0498408	0.151567	0.174167	0.169667	0.2932	0.2983	0.279	0.22765	0.06919	0.0735667
165	0.109433	0.111233	0.102733	0.0658	0.071	0.0646	0.0874667	0.0225563	0.0915	0.0882	0.0832	0.1162	0.1119	0.1051	0.09935	0.0135739	0.224233	0.214333	0.202833	0.1774	0.1777	0.1744	0.19515	0.0215546	0.246333	0.239633	0.239833	0.2657	0.2649	0.247	0.250567	0.0118309	0.221833	0.234433	0.231633	0.3231	0.3324	0.3219	0.27755	0.0531451	0.156633	0.180333	0.175733	0.3081	0.314	0.294	0.238133	0.0743627	0.0761333
170	0.1121	0.1142	0.1052	0.0681	0.0734	0.0668	0.0899667	0.0227969	0.0943	0.0915	0.0866	0.12	0.1158	0.1087	0.102817	0.013871	0.2319	0.2222	0.2101	0.1841	0.1842	0.1809	0.202233	0.022135	0.2554	0.2487	0.2488	0.2762	0.2754	0.2568	0.260217	0.0125208	0.2294	0.2429	0.2401	0.3376	0.3475	0.3362	0.28895	0.0567109	0.1616	0.1861	0.1816	0.3234	0.3301	0.309	0.248633	0.0798119	0.0787
175	0.1152	0.1173	0.1079	0.0703	0.0757	0.069	0.0925667	0.0232155	0.0971	0.0941	0.0889	0.1235	0.119	0.1115	0.105683	0.0142697	0.24	0.2303	0.2178	0.19	0.1902	0.1866	0.20915	0.0232731	0.2648	0.2581	0.258	0.2861	0.2858	0.2662	0.269833	0.0129288	0.2375	0.2517	0.2489	0.3515	0.3622	0.3501	0.300317	0.0598011	0.167	0.1923	0.1878	0.3385	0.346	0.3238	0.259233	0.0849356	0.0814
180	0.118533	0.120833	0.111233	0.0729	0.0784	0.0714	0.09555	0.0236804	0.1005	0.0976	0.0924	0.1268	0.1224	0.1146	0.10905	0.0141811	0.248433	0.238533	0.225533	0.1962	0.1964	0.1927	0.2163	0.0243684	0.274333	0.268233	0.267833	0.2961	0.2959	0.2757	0.279683	0.0130269	0.246033	0.260633	0.257833	0.3654	0.3768	0.3637	0.311733	0.0626853	0.172533	0.198533	0.193933	0.3535	0.3617	0.3387	0.269817	0.0899933	0.0841333
185	0.121567	0.123667	0.113667	0.0756	0.0811	0.0741	0.0982833	0.023739	0.1038	0.1011	0.0955	0.13	0.1256	0.1173	0.112217	0.0141072	0.256467	0.246267	0.232967	0.202	0.2024	0.1985	0.2231	0.0254017	0.283467	0.277567	0.276867	0.3059	0.3059	0.2848	0.289083	0.0133968	0.253767	0.269267	0.266267	0.3792	0.3915	0.3776	0.322933	0.0659257	0.177667	0.204367	0.199867	0.3686	0.3778	0.3539	0.280367	0.0953825	0.0867667
190	0.1246	0.1266	0.1163	0.0778	0.0833	0.0762	0.1008	0.024136	0.1066	0.104	0.0982	0.133	0.1284	0.1195	0.11495	0.0141251	0.2649	0.2545	0.2407	0.2075	0.208	0.2034	0.229833	0.0269458	0.2927	0.2869	0.286	0.3155	0.316	0.2939	0.2985	0.0137176	0.2618	0.2779	0.2749	0.3927	0.406	0.3916	0.33415	0.068993	0.1828	0.2106	0.206	0.3838	0.3939	0.3689	0.291	0.100663	0.0891
195	0.127133	0.129133	0.118233	0.0799	0.0858	0.0781	0.10305	0.024277	0.1093	0.107	0.101	0.1361	0.1314	0.1222	0.117833	0.014215	0.272333	0.262233	0.247733	0.2133	0.2138	0.2091	0.236417	0.0278448	0.301433	0.295833	0.294733	0.3251	0.3258	0.3026	0.307583	0.0141741	0.269133	0.286133	0.283233	0.4064	0.4206	0.4049	0.345067	0.0722627	0.187533	0.216333	0.211733	0.399	0.4098	0.3838	0.301367	0.106121	0.0912333
200	0.129933	0.132033	0.120733	0.0824	0.0893	0.0805	0.105817	0.0243044	0.1126	0.1105	0.1045	0.1394	0.1346	0.1248	0.121067	0.0140783	0.280633	0.270433	0.255333	0.219	0.2196	0.2148	0.2433	0.0291178	0.310733	0.305333	0.304133	0.3347	0.3356	0.3117	0.317033	0.0143406	0.277033	0.295033	0.291933	0.4201	0.4352	0.4191	0.3564	0.0753914	0.192733	0.222633	0.218133	0.4144	0.4262	0.3994	0.31225	0.111524	0.0943333
205	0.132333	0.134333	0.122733	0.0846	0.0913	0.0824	0.10795	0.0244312	0.1154	0.1133	0.1069	0.1421	0.1372	0.1271	0.123667	0.014083	0.288033	0.278033	0.262233	0.2245	0.2254	0.2196	0.249633	0.0302021	0.319533	0.314133	0.312733	0.3439	0.3453	0.3206	0.326033	0.0147017	0.284433	0.303233	0.300233	0.4335	0.4497	0.4331	0.367367	0.0787035	0.197633	0.228333	0.223733	0.4293	0.4424	0.4152	0.322767	0.117123	0.0962333
210	0.134933	0.137033	0.125033	0.0871	0.0948	0.0848	0.110617	0.0243585	0.1186	0.1167	0.1101	0.145	0.14	0.1295	0.12665	0.013862	0.296033	0.285633	0.269533	0.2299	0.2309	0.2251	0.256183	0.0313999	0.328333	0.323433	0.321633	0.3533	0.355	0.3293	0.335167	0.0149941	0.292333	0.311333	0.308333	0.4467	0.4643	0.4473	0.378383	0.0819825	0.202533	0.234133	0.229633	0.4445	0.4587	0.4304	0.333317	0.122637	0.0987333
215	0.1378	0.14	0.1275	0.0889	0.0975	0.0863	0.113	0.0248525	0.1213	0.1193	0.1127	0.1474	0.1422	0.1314	0.12905	0.0136939	0.3043	0.2937	0.277	0.235	0.2359	0.2294	0.26255	0.0331371	0.3376	0.333	0.3308	0.3621	0.3643	0.3375	0.344217	0.0149524	0.3003	0.3201	0.317	0.4593	0.4783	0.4606	0.389267	0.0846659	0.2079	0.2401	0.2357	0.4594	0.4745	0.4458	0.3439	0.127873	0.102
220	0.140433	0.142533	0.129633	0.0911	0.0991	0.0884	0.1152	0.0251014	0.1242	0.1224	0.1156	0.1498	0.1446	0.1333	0.13165	0.0134053	0.311833	0.301733	0.284233	0.2399	0.2406	0.2343	0.268767	0.0346276	0.346633	0.342433	0.339833	0.3709	0.3734	0.3456	0.353133	0.0149451	0.308033	0.328333	0.325233	0.4722	0.4919	0.4734	0.39985	0.0874413	0.212933	0.246233	0.241733	0.4739	0.4903	0.4603	0.354233	0.132944	0.104233
225	0.142667	0.144867	0.131467	0.0935	0.1017	0.0906	0.117467	0.0250064	0.1275	0.1258	0.1188	0.1521	0.1469	0.135	0.13435	0.0129214	0.319367	0.308767	0.291167	0.2446	0.246	0.2391	0.274833	0.0358434	0.355067	0.351067	0.348367	0.3796	0.3826	0.3536	0.361717	0.0152163	0.315167	0.336467	0.333467	0.4849	0.506	0.4862	0.410367	0.0904317	0.217667	0.251767	0.247367	0.4885	0.5058	0.475	0.36435	0.138232	0.105967
230	0.145067	0.147267	0.133067	0.0953	0.1035	0.0924	0.119433	0.0252378	0.13	0.1285	0.1211	0.1543	0.149	0.1368	0.136617	0.012779	0.326767	0.316467	0.298067	0.2494	0.2505	0.2436	0.2808	0.0373392	0.363867	0.359767	0.356867	0.3879	0.3915	0.3615	0.370233	0.0152932	0.322567	0.344667	0.341767	0.4973	0.5195	0.4988	0.420767	0.0931346	0.222467	0.257567	0.253267	0.5029	0.5214	0.4898	0.374567	0.143419	0.108667
235	0.147367	0.149667	0.135367	0.0978	0.1059	0.0946	0.121783	0.0252306	0.1334	0.1321	0.1246	0.1568	0.1513	0.1389	0.139517	0.0122708	0.334367	0.324267	0.305367	0.2542	0.2553	0.2485	0.287	0.0388142	0.372667	0.368867	0.365767	0.3965	0.4003	0.3695	0.378933	0.0152845	0.330067	0.353067	0.349967	0.5099	0.5329	0.5108	0.431117	0.0957124	0.227467	0.263467	0.259267	0.5176	0.5371	0.5042	0.38485	0.148541	0.111167
240	0.1496	0.1517	0.137	0.0995	0.1053	0.096	0.123183	0.0257744	0.1359	0.1345	0.127	0.1586	0.1532	0.1404	0.1416	0.0120088	0.3421	0.332	0.3121	0.2585	0.2597	0.2525	0.292817	0.0405852	0.3816	0.3779	0.3741	0.4046	0.4087	0.3771	0.387333	0.0152077	0.3377	0.3612	0.3582	0.5219	0.5463	0.5231	0.4414	0.0982518	0.2323	0.2693	0.265	0.5317	0.5526	0.5189	0.394967	0.153654	0.1134
245	0.151633	0.153833	0.138533	0.1016	0.1074	0.0979	0.12515	0.0257505	0.1388	0.1376	0.1299	0.1606	0.1548	0.1411	0.1438	0.0115515	0.349333	0.339233	0.319033	0.263	0.2642	0.2555	0.298383	0.0423096	0.390133	0.386933	0.382533	0.4129	0.4174	0.3846	0.39575	0.0153044	0.345133	0.369233	0.366233	0.5342	0.56	0.5368	0.451933	0.101231	0.237233	0.275033	0.270833	0.5462	0.5685	0.5348	0.405433	0.159094	0.116333
250	0.153967	0.156167	0.140367	0.1037	0.1094	0.0998	0.127233	0.0258794	0.1418	0.1409	0.1327	0.1623	0.1565	0.1426	0.146133	0.0110266	0.356867	0.346767	0.326067	0.2672	0.2682	0.2595	0.3041	0.0441064	0.398567	0.395767	0.391267	0.4206	0.4255	0.3915	0.403867	0.0151882	0.352367	0.377367	0.374267	0.5458	0.5727	0.5477	0.4617	0.103441	0.242167	0.280767	0.276667	0.5596	0.583	0.5477	0.414983	0.163566	0.118767
255	0.155833	0.158133	0.141833	0.1061	0.1119	0.102	0.1293	0.0256076	0.145	0.1447	0.1366	0.164	0.158	0.1438	0.148683	0.0102048	0.364233	0.354133	0.332733	0.2712	0.2721	0.2631	0.309583	0.0459265	0.407133	0.404533	0.399633	0.4282	0.4333	0.3981	0.411817	0.0151097	0.359833	0.385433	0.382333	0.5575	0.5851	0.5583	0.471417	0.105511	0.246933	0.286533	0.282333	0.5738	0.5978	0.5615	0.424817	0.168445	0.121333
260	0.157633	0.159733	0.143133	0.1074	0.1132	0.1031	0.1307	0.0258218	0.1473	0.1471	0.1386	0.1656	0.1596	0.145	0.150533	0.0100446	0.370933	0.361133	0.338933	0.2752	0.2761	0.2662	0.31475	0.0475562	0.415033	0.412833	0.407533	0.4358	0.4412	0.4054	0.419633	0.0151187	0.366633	0.393133	0.389833	0.5693	0.5982	0.5704	0.48125	0.108293	0.251333	0.291833	0.287633	0.5878	0.6131	0.576	0.434617	0.173721	0.123633
265	0.1597	0.162	0.1449	0.1099	0.1158	0.1056	0.132983	0.0255957	0.1508	0.1506	0.1422	0.1672	0.1609	0.1458	0.152917	0.0094137	0.3785	0.3687	0.346	0.2791	0.2797	0.2691	0.320183	0.0497141	0.4237	0.4218	0.416	0.443	0.4489	0.4118	0.427533	0.0149925	0.3743	0.4014	0.3981	0.5804	0.6104	0.5817	0.49105	0.110229	0.2565	0.298	0.2941	0.6012	0.628	0.5902	0.444667	0.178259	0.1263
270	0.161533	0.163633	0.146033	0.1114	0.1172	0.1068	0.134433	0.02574	0.1531	0.1531	0.1442	0.1686	0.1622	0.1466	0.154633	0.00927807	0.385433	0.375633	0.352533	0.283	0.2834	0.2724	0.3254	0.0514478	0.431733	0.429833	0.423933	0.4503	0.4566	0.4182	0.4351	0.0151173	0.381133	0.409133	0.405733	0.5919	0.6227	0.5923	0.500483	0.112509	0.261033	0.303233	0.299633	0.6148	0.6426	0.6037	0.454167	0.183102	0.128833
275	0.1631	0.1653	0.1475	0.1134	0.1194	0.1086	0.136217	0.0255419	0.156	0.1558	0.1468	0.1703	0.1638	0.1476	0.156717	0.00913771	0.392	0.3831	0.3589	0.2869	0.2874	0.2754	0.330617	0.0531979	0.44	0.4388	0.4323	0.4576	0.4642	0.4251	0.443	0.0149943	0.3885	0.417	0.4135	0.6032	0.6352	0.6042	0.510267	0.114855	0.2658	0.3089	0.305	0.6286	0.6577	0.618	0.464	0.188122	0.1319
280	0.1651	0.1671	0.1487	0.1153	0.1241	0.1103	0.138433	0.0251808	0.1588	0.1591	0.1497	0.1713	0.1646	0.148	0.158583	0.00882211	0.3994	0.3898	0.3653	0.2902	0.2907	0.2784	0.335633	0.0552072	0.448	0.4467	0.4399	0.4642	0.4715	0.4311	0.450233	0.0150843	0.3952	0.4247	0.4211	0.6137	0.6468	0.6145	0.519333	0.116811	0.2703	0.3142	0.3107	0.6413	0.6715	0.6307	0.473117	0.19248	0.1341
285	0.1667	0.1688	0.15	0.1174	0.1242	0.1122	0.139883	0.0252011	0.1619	0.1621	0.1525	0.1729	0.1658	0.149	0.1607	0.00874506	0.4057	0.3971	0.3719	0.2937	0.2942	0.2821	0.340783	0.0568939	0.456	0.4554	0.448	0.4714	0.479	0.4378	0.457933	0.0150953	0.4023	0.4324	0.4289	0.6249	0.6591	0.6251	0.528783	0.118964	0.275	0.3199	0.3164	0.6545	0.6858	0.6445	0.482683	0.1971	0.1362
290	0.1685	0.1706	0.1513	0.1191	0.125	0.1138	0.141383	0.0253498	0.1644	0.1646	0.1548	0.1741	0.1668	0.1496	0.162383	0.00879418	0.4127	0.4037	0.3781	0.2972	0.2976	0.2846	0.34565	0.0588249	0.4638	0.4636	0.4559	0.4779	0.486	0.4437	0.46515	0.0151471	0.4091	0.4403	0.4367	0.6353	0.6707	0.6356	0.53795	0.120851	0.2796	0.3252	0.3216	0.6676	0.7001	0.6579	0.492	0.20181	0.1391
295	0.17	0.172	0.1521	0.1209	0.1269	0.1153	0.142867	0.0251699	0.1671	0.1677	0.1575	0.1754	0.168	0.1502	0.164317	0.00895933	0.4197	0.4105	0.3842	0.3008	0.3008	0.2875	0.350583	0.0607181	0.4716	0.4718	0.4637	0.4847	0.493	0.45	0.472467	0.0151926	0.4159	0.4477	0.444	0.6462	0.6825	0.6463	0.5471	0.123059	0.284	0.3307	0.3272	0.6805	0.7144	0.6714	0.501367	0.206443	0.1416
300	0.171867	0.173867	0.153667	0.1225	0.1287	0.1169	0.144583	0.0252615	0.1698	0.1705	0.1601	0.176	0.1686	0.1506	0.165933	0.00909278	0.426567	0.417767	0.391067	0.3036	0.3037	0.2899	0.355433	0.0630441	0.479567	0.480467	0.471767	0.4907	0.4996	0.4556	0.479617	0.0152402	0.423067	0.455667	0.452067	0.656	0.694	0.6562	0.556167	0.124599	0.288867	0.336667	0.333067	0.693	0.7284	0.6846	0.510767	0.210675	0.144867
305	0.1732	0.1753	0.1546	0.1246	0.1307	0.1187	0.146183	0.0249376	0.1728	0.1736	0.1627	0.1772	0.1696	0.1511	0.167833	0.00954079	0.4329	0.4242	0.3967	0.3068	0.3072	0.2928	0.3601	0.0646789	0.4873	0.4892	0.4799	0.4973	0.5063	0.4613	0.486883	0.0154553	0.43	0.4641	0.4598	0.6664	0.7055	0.6667	0.565417	0.126362	0.2933	0.342	0.3387	0.7059	0.7426	0.6982	0.520117	0.215319	0.1473
310	0.174867	0.176767	0.155567	0.1265	0.1327	0.1204	0.1478	0.0247566	0.1756	0.1766	0.1656	0.1781	0.1704	0.1516	0.16965	0.00997873	0.440067	0.431067	0.402967	0.31	0.3105	0.2957	0.36505	0.0666918	0.494667	0.496667	0.486967	0.5035	0.5133	0.4673	0.493733	0.0156986	0.436367	0.470567	0.466867	0.6766	0.7166	0.6768	0.573967	0.12849	0.297767	0.347267	0.344067	0.7181	0.7566	0.7108	0.5291	0.219685	0.150167
315	0.1764	0.1782	0.1566	0.1275	0.1338	0.1213	0.148967	0.0249869	0.1777	0.179	0.1678	0.1785	0.1708	0.1516	0.1709	0.0105045	0.4461	0.4379	0.4091	0.3126	0.3129	0.2973	0.369317	0.0689465	0.5024	0.5045	0.4944	0.509	0.5191	0.472	0.500233	0.0160428	0.4432	0.4785	0.4743	0.6859	0.727	0.6859	0.582467	0.129762	0.3022	0.3526	0.3495	0.7301	0.7693	0.723	0.537783	0.223667	0.1526
320	0.177733	0.179633	0.157433	0.1296	0.1358	0.1232	0.150567	0.024644	0.1807	0.1819	0.1703	0.1793	0.1713	0.1515	0.1725	0.011394	0.452233	0.444633	0.414733	0.3153	0.3153	0.2997	0.37365	0.0709646	0.510133	0.512433	0.501733	0.5151	0.5257	0.4773	0.507067	0.0165193	0.449933	0.485533	0.481633	0.6955	0.7382	0.695	0.590967	0.131444	0.306633	0.357933	0.355133	0.7421	0.7827	0.7348	0.54655	0.227693	0.155633
325	0.179033	0.180833	0.158133	0.1313	0.1376	0.1248	0.15195	0.0243945	0.1834	0.1848	0.1731	0.1802	0.1718	0.1516	0.17415	0.0122533	0.459033	0.450733	0.421133	0.3182	0.318	0.3018	0.37815	0.0730744	0.517533	0.520033	0.508733	0.5208	0.5317	0.4825	0.51355	0.0168949	0.456433	0.493033	0.489033	0.7052	0.749	0.7045	0.599533	0.133082	0.311133	0.363433	0.360633	0.7543	0.7962	0.7474	0.555517	0.231888	0.157633
330	0.180467	0.182167	0.159067	0.1329	0.1392	0.1261	0.153317	0.0243285	0.1859	0.1874	0.1753	0.1808	0.1725	0.152	0.17565	0.0129539	0.464867	0.457567	0.426567	0.3208	0.3208	0.3036	0.382367	0.0751	0.524867	0.528067	0.516467	0.5265	0.538	0.4877	0.520267	0.0173802	0.463067	0.500767	0.496467	0.7146	0.7599	0.7143	0.608183	0.134671	0.315567	0.368767	0.366167	0.7662	0.8095	0.7605	0.56445	0.23611	0.160267
335	0.181333	0.183133	0.159433	0.1343	0.1406	0.1272	0.154333	0.0241272	0.1882	0.19	0.1778	0.1817	0.1733	0.1521	0.177183	0.0137889	0.470733	0.463633	0.432233	0.3235	0.3238	0.3053	0.386533	0.0769806	0.531933	0.535433	0.523333	0.5324	0.5443	0.4925	0.52665	0.0180381	0.469233	0.507633	0.503333	0.7243	0.7709	0.7241	0.616583	0.136663	0.319833	0.373833	0.371233	0.778	0.8231	0.773	0.573167	0.240435	0.162533
340	0.1824	0.184	0.16	0.1361	0.1423	0.1288	0.1556	0.0237467	0.1909	0.1927	0.1804	0.1818	0.1731	0.1516	0.178417	0.0149842	0.4771	0.4696	0.4376	0.3255	0.3253	0.3065	0.390267	0.0793807	0.5389	0.5431	0.5304	0.537	0.5495	0.4964	0.53255	0.0188158	0.4753	0.5146	0.5105	0.7324	0.7798	0.7317	0.62405	0.13754	0.324	0.3789	0.3764	0.7893	0.8346	0.7831	0.58105	0.243845	0.1646
345	0.183267	0.184867	0.160367	0.1375	0.1438	0.1301	0.15665	0.0234742	0.1934	0.1948	0.1819	0.1823	0.1733	0.1515	0.179533	0.0158955	0.482367	0.475767	0.443067	0.3279	0.3278	0.3082	0.394183	0.0812589	0.545967	0.550367	0.537067	0.5422	0.5552	0.5009	0.538617	0.0195186	0.481767	0.521667	0.517367	0.7418	0.7899	0.7403	0.632133	0.138998	0.328167	0.383967	0.381867	0.8003	0.8476	0.7943	0.589367	0.247647	0.167167
350	0.1847	0.1861	0.1613	0.1389	0.1451	0.1312	0.157883	0.0235065	0.1957	0.1973	0.1841	0.1829	0.1737	0.1514	0.18085	0.0168779	0.4888	0.4826	0.4486	0.3304	0.3302	0.3102	0.398467	0.0834701	0.5533	0.5586	0.5448	0.5475	0.561	0.5056	0.545133	0.0203391	0.4884	0.5293	0.5249	0.7509	0.8002	0.7498	0.640583	0.140358	0.3331	0.3895	0.3875	0.8119	0.8603	0.8064	0.598117	0.251372	0.17
355	0.185067	0.186567	0.161267	0.1403	0.1465	0.1324	0.158683	0.023054	0.1981	0.2003	0.187	0.1833	0.1738	0.1512	0.182283	0.0180897	0.494067	0.487867	0.453567	0.3325	0.3323	0.3118	0.402017	0.0852442	0.559867	0.565267	0.550967	0.5527	0.5667	0.5102	0.55095	0.0209579	0.494267	0.535867	0.531367	0.7597	0.8102	0.7584	0.6483	0.141975	0.336867	0.394167	0.392267	0.8229	0.8728	0.8179	0.60615	0.255389	0.172167
360	0.1863	0.1877	0.1621	0.1418	0.1482	0.1338	0.159983	0.0228924	0.2006	0.2027	0.1889	0.1835	0.1739	0.1507	0.183383	0.0192776	0.5002	0.4948	0.4594	0.3345	0.3342	0.313	0.406017	0.0877806	0.5671	0.5735	0.5584	0.5575	0.5718	0.5141	0.557067	0.0220721	0.5009	0.5439	0.5387	0.7682	0.8198	0.7659	0.656233	0.142744	0.3414	0.3998	0.3979	0.8335	0.8848	0.8286	0.614333	0.258634	0.175
365	0.186933	0.188233	0.162133	0.1432	0.1495	0.135	0.160833	0.0225406	0.203	0.2052	0.1911	0.1838	0.1742	0.1506	0.18465	0.0203468	0.505533	0.499733	0.464033	0.3365	0.3364	0.3145	0.40945	0.0894829	0.573433	0.580633	0.564933	0.5625	0.5771	0.5184	0.562833	0.0228542	0.506633	0.549933	0.545433	0.7767	0.8297	0.7746	0.663833	0.144377	0.345133	0.404533	0.402633	0.8442	0.8974	0.8403	0.622367	0.262656	0.177133
370	0.188067	0.189167	0.162667	0.1451	0.1513	0.1365	0.162133	0.022218	0.2057	0.2084	0.1943	0.1841	0.1741	0.1501	0.186117	0.0218755	0.511667	0.506267	0.469767	0.3385	0.3383	0.3158	0.413383	0.091906	0.580267	0.588367	0.571567	0.5671	0.5822	0.5222	0.568617	0.0239825	0.512967	0.557067	0.552767	0.7849	0.8392	0.7823	0.671533	0.145317	0.349767	0.409967	0.408367	0.8548	0.9094	0.8512	0.630583	0.26593	0.179967
375	0.188467	0.189667	0.162667	0.1463	0.1526	0.1376	0.162883	0.0218719	0.208	0.2105	0.196	0.1845	0.1741	0.1498	0.18715	0.0229374	0.517167	0.511367	0.474467	0.3402	0.3405	0.3168	0.41675	0.0938414	0.586667	0.594567	0.577967	0.5716	0.5876	0.5259	0.57405	0.0249138	0.518867	0.563667	0.558967	0.7928	0.8486	0.7903	0.678867	0.146598	0.353867	0.414467	0.413067	0.8652	0.9214	0.8619	0.638317	0.269577	0.181867
380	0.1892	0.1903	0.163	0.1478	0.1541	0.1388	0.163867	0.0215551	0.2106	0.2131	0.1984	0.1845	0.174	0.1492	0.1883	0.0243396	0.5222	0.517	0.4796	0.3421	0.3417	0.3176	0.420033	0.0960115	0.5933	0.6019	0.5848	0.5759	0.592	0.53	0.57965	0.0258442	0.5248	0.5707	0.566	0.8006	0.8571	0.7981	0.686217	0.147414	0.3579	0.4194	0.4183	0.8757	0.9321	0.8721	0.645917	0.272739	0.1844
385	0.190033	0.190833	0.163133	0.1492	0.1554	0.14	0.164767	0.021279	0.2129	0.2159	0.2013	0.1845	0.1739	0.1488	0.18955	0.0257239	0.527533	0.522433	0.484333	0.3437	0.3436	0.3187	0.423383	0.098027	0.599733	0.609533	0.591633	0.5802	0.5968	0.5334	0.585217	0.027157	0.530933	0.577633	0.572933	0.8083	0.8661	0.8058	0.693617	0.148304	0.362133	0.424833	0.423533	0.8853	0.944	0.8828	0.653767	0.275959	0.186833
390	0.190533	0.191533	0.163233	0.1504	0.1567	0.1409	0.16555	0.0210719	0.2151	0.218	0.2027	0.1849	0.174	0.1485	0.190533	0.0267502	0.533233	0.528533	0.489333	0.3455	0.3456	0.3198	0.427	0.10024	0.606233	0.616133	0.597533	0.5848	0.6019	0.5369	0.590583	0.0282469	0.536733	0.584133	0.579133	0.8166	0.8757	0.8135	0.700967	0.149688	0.366333	0.429533	0.428733	0.8954	0.9556	0.8933	0.661483	0.279302	0.189433
395	0.191067	0.191867	0.163367	0.1517	0.1579	0.142	0.166317	0.0207357	0.2173	0.2205	0.2052	0.1848	0.1737	0.1478	0.19155	0.0281629	0.538067	0.533267	0.494167	0.3474	0.3471	0.321	0.430167	0.102015	0.612367	0.623267	0.603867	0.5891	0.6066	0.541	0.596033	0.0291828	0.542767	0.591167	0.586067	0.824	0.8854	0.8216	0.7085	0.150765	0.370367	0.434567	0.433567	0.9048	0.9671	0.9043	0.669117	0.282631	0.191767
400	0.191633	0.192333	0.163533	0.153	0.1594	0.143	0.16715	0.0204461	0.2197	0.2228	0.2069	0.1852	0.1738	0.1473	0.192617	0.029364	0.542933	0.539833	0.498933	0.3488	0.3489	0.3219	0.43355	0.104259	0.618833	0.630233	0.609833	0.593	0.6118	0.5447	0.6014	0.0303315	0.548533	0.597633	0.592933	0.8314	0.8941	0.8287	0.71555	0.151617	0.374433	0.439633	0.438633	0.9143	0.978	0.9139	0.676483	0.285566	0.194533
405	0.192333	0.193333	0.163733	0.1538	0.16	0.1436	0.1678	0.0205565	0.2214	0.2248	0.2087	0.1852	0.1735	0.1467	0.193383	0.03049	0.548733	0.544633	0.504133	0.3503	0.3502	0.3227	0.436783	0.106481	0.625533	0.636633	0.616633	0.5969	0.616	0.5476	0.60655	0.0317004	0.554533	0.604433	0.599733	0.8385	0.9025	0.8358	0.722583	0.152261	0.378733	0.444833	0.444233	0.9239	0.9888	0.9235	0.684	0.288337	0.197533
410	0.192833	0.193633	0.163633	0.1554	0.1616	0.1449	0.168667	0.0201171	0.224	0.2274	0.2111	0.185	0.1732	0.1458	0.194417	0.0320743	0.553933	0.550033	0.508533	0.3517	0.3514	0.3234	0.439833	0.108653	0.631733	0.643333	0.622733	0.6008	0.6201	0.551	0.611617	0.0328559	0.560333	0.611233	0.605933	0.8455	0.9099	0.8426	0.72925	0.152751	0.382933	0.449533	0.449233	0.9328	0.9989	0.9327	0.691017	0.290981	0.200033
415	0.193367	0.193967	0.163667	0.1563	0.1625	0.1457	0.16925	0.0199578	0.2259	0.2296	0.213	0.1851	0.1728	0.1451	0.19525	0.033336	0.558667	0.555067	0.513167	0.353	0.3528	0.324	0.442783	0.110687	0.637767	0.649767	0.628467	0.6044	0.6246	0.5542	0.616533	0.0340454	0.565967	0.617767	0.612267	0.8529	0.9189	0.8499	0.736283	0.153812	0.386767	0.454367	0.454167	0.9422	1.01	0.9431	0.698433	0.294187	0.202267
420	0.193767	0.194267	0.163467	0.1581	0.1643	0.1472	0.170183	0.019443	0.2287	0.2324	0.2154	0.1852	0.1729	0.1447	0.19655	0.0347872	0.563267	0.559767	0.517467	0.3546	0.3546	0.3249	0.445767	0.112405	0.643467	0.656967	0.634867	0.6083	0.6291	0.5575	0.6217	0.0353464	0.571567	0.624367	0.618867	0.8601	0.927	0.8564	0.74305	0.154467	0.390867	0.459267	0.459167	0.9512	1.0205	0.9526	0.7056	0.29697	0.204667
425	0.194367	0.194867	0.163567	0.1589	0.1652	0.1477	0.170767	0.0194601	0.2306	0.2343	0.2168	0.1846	0.1721	0.1436	0.197	0.0361597	0.568567	0.565467	0.522367	0.3555	0.3555	0.3259	0.448883	0.114788	0.649867	0.663267	0.640667	0.6115	0.633	0.5607	0.6265	0.0365934	0.577467	0.630867	0.625467	0.8668	0.9353	0.8635	0.7499	0.155132	0.395167	0.464167	0.464367	0.9598	1.0299	0.9615	0.712483	0.299279	0.207367
430	0.1947	0.1951	0.1635	0.16	0.1662	0.1486	0.17135	0.0192032	0.2328	0.2366	0.2194	0.1845	0.1718	0.143	0.198017	0.037557	0.5729	0.5701	0.5264	0.3568	0.3568	0.3257	0.45145	0.11677	0.6556	0.6697	0.6466	0.615	0.637	0.5635	0.631233	0.0379319	0.5828	0.6372	0.6318	0.8738	0.9427	0.8695	0.7563	0.155662	0.399	0.469	0.4693	0.9683	1.0397	0.9701	0.719233	0.301761	0.2097
435	0.194733	0.195233	0.162833	0.161	0.1672	0.1494	0.171733	0.0189473	0.235	0.2386	0.2205	0.1843	0.1714	0.1423	0.198683	0.0387777	0.577533	0.575333	0.530233	0.3583	0.3579	0.3265	0.4543	0.118696	0.661333	0.675533	0.652033	0.6185	0.6405	0.5663	0.6357	0.0391044	0.587933	0.643033	0.637833	0.8803	0.9497	0.8756	0.7624	0.156205	0.402633	0.473633	0.474033	0.9768	1.0491	0.9779	0.725683	0.304135	0.211933
440	0.194967	0.195067	0.162467	0.1621	0.1683	0.1503	0.1722	0.018616	0.2371	0.2412	0.2234	0.1839	0.1706	0.1412	0.199567	0.0405001	0.581567	0.580167	0.534667	0.3591	0.3589	0.3267	0.45685	0.120752	0.666767	0.681867	0.657367	0.6217	0.6441	0.5688	0.6401	0.040477	0.593467	0.649167	0.644067	0.8866	0.9575	0.882	0.7688	0.156787	0.406467	0.478267	0.478867	0.9847	1.0588	0.9867	0.7323	0.30658	0.214167
445	0.195367	0.195267	0.162367	0.1629	0.1691	0.1509	0.17265	0.018515	0.239	0.2432	0.2249	0.1839	0.1704	0.1407	0.20035	0.0416134	0.586167	0.585367	0.538867	0.3604	0.3602	0.3276	0.459767	0.12269	0.672767	0.688267	0.663167	0.6252	0.6486	0.5716	0.644933	0.0418702	0.598967	0.655667	0.650167	0.8935	0.965	0.8889	0.775367	0.157433	0.410667	0.483267	0.484167	0.9935	1.0689	0.9954	0.739317	0.309027	0.216867
450	0.1954	0.1954	0.1619	0.164	0.1702	0.1517	0.1731	0.0182713	0.2411	0.2455	0.227	0.1835	0.1699	0.1397	0.201117	0.0431169	0.5909	0.5893	0.5427	0.3614	0.3612	0.3278	0.462217	0.124598	0.6781	0.6939	0.6685	0.6285	0.652	0.5746	0.649267	0.0429121	0.604	0.6617	0.6561	0.8994	0.9728	0.8944	0.7814	0.158004	0.4146	0.4879	0.4889	1.0014	1.0785	1.0035	0.7458	0.31133	0.2194
455	0.1959	0.1957	0.1618	0.1651	0.1713	0.1526	0.173733	0.0181294	0.2433	0.2478	0.2288	0.183	0.1692	0.1388	0.201817	0.0446149	0.5952	0.5944	0.5467	0.3621	0.362	0.3281	0.46475	0.126736	0.684	0.7002	0.6745	0.6314	0.6557	0.5776	0.6539	0.0442837	0.6098	0.6682	0.6623	0.9056	0.9804	0.9014	0.78795	0.158502	0.4188	0.4929	0.4943	1.0091	1.0873	1.0128	0.752533	0.313403	0.2221
460	0.1962	0.1958	0.1616	0.1662	0.1723	0.1536	0.174283	0.0178955	0.2455	0.2501	0.2311	0.183	0.1691	0.138	0.2028	0.0460179	0.5992	0.5985	0.5505	0.3635	0.3633	0.3286	0.467267	0.128344	0.6892	0.7073	0.6808	0.6347	0.6597	0.5801	0.658633	0.0459033	0.615	0.6749	0.6688	0.9117	0.9878	0.9071	0.794217	0.158811	0.4226	0.4977	0.4991	1.0172	1.0968	1.0202	0.758933	0.315592	0.2239
465	0.195833	0.195433	0.160633	0.1668	0.1729	0.1539	0.17425	0.0177281	0.2471	0.2517	0.2323	0.182	0.1677	0.1367	0.202917	0.0474505	0.603633	0.602733	0.553833	0.364	0.3635	0.3283	0.469333	0.130506	0.694433	0.712033	0.684933	0.637	0.6624	0.5821	0.66215	0.0470961	0.619733	0.679933	0.674133	0.9171	0.9942	0.9124	0.799583	0.159257	0.426133	0.501833	0.503533	1.0239	1.105	1.0278	0.7647	0.317536	0.226433
470	0.196133	0.195533	0.160433	0.168	0.1741	0.1549	0.17485	0.0175163	0.2494	0.2542	0.2346	0.1811	0.1667	0.1353	0.20355	0.0492985	0.607333	0.606733	0.557633	0.3642	0.364	0.3281	0.471333	0.132507	0.699533	0.718333	0.690433	0.6394	0.6655	0.5841	0.666217	0.0487348	0.625033	0.686733	0.680433	0.9224	1.0003	0.9175	0.8054	0.159042	0.429933	0.506533	0.508433	1.0312	1.113	1.0348	0.77065	0.319208	0.228833
475	0.195967	0.195367	0.159867	0.1686	0.1747	0.1552	0.17495	0.0174155	0.2511	0.2563	0.2363	0.1809	0.1662	0.1345	0.204217	0.0505755	0.611367	0.611467	0.561567	0.3652	0.3648	0.3288	0.473867	0.134372	0.704667	0.723967	0.695867	0.6424	0.6687	0.5868	0.6704	0.0499359	0.629967	0.692367	0.686367	0.9282	1.0074	0.9235	0.8113	0.15959	0.433767	0.511267	0.513367	1.0384	1.1221	1.0425	0.7769	0.321198	0.231167
480	0.1959	0.1951	0.1592	0.1694	0.1756	0.1559	0.175183	0.0172441	0.2531	0.2583	0.2381	0.1803	0.1655	0.1334	0.204783	0.0520514	0.6153	0.6153	0.5652	0.3659	0.366	0.3285	0.476033	0.136194	0.7096	0.7297	0.7008	0.6449	0.6718	0.5891	0.674317	0.051278	0.6349	0.6976	0.6917	0.9336	1.0136	0.9276	0.8165	0.159747	0.4375	0.5157	0.518	1.0459	1.1298	1.0493	0.7827	0.322908	0.2334
SD: Standard deviation
[truncated: 7 more columns]

## Sheet: IM_Ib-M2
										Inner permeability (IM) - ONPG assay
Time (min)	100 μM								50 μM								25 μM								12.5 μM								6.25 μM								3.125 μM								E. coli control (without treatment)
	Experiment 1			Experiment 2			Mean	SD	Experiment 1			Experiment 2			Mean	SD	Experiment 1			Experiment 2			Mean	SD	Experiment 1			Experiment 2			Mean	SD	Experiment 1			Experiment 2			Mean	SD	Experiment 1			Experiment 2			Mean	SD	Experiment 1
0	-0.00093333	-0.00223333	0.00366667	0.0075	0.0093	0.0035	0.00346667	0.00452077	0.0217667	0.0200667	0.0212667	0.0033	0.0019	0.0012	0.0115833	0.0103887	0.0163667	0.0169667	0.0035	0.0068	0.0012	0.0024	0.00787222	0.00706533	0.00936667	0.0109667	0.0121667	0.0101	0.0117	0.0033	0.0096	0.00325146	0.0181667	0.0207667	0.0193667	0.1034	0.102	0.0964	0.0600167	0.0445261	0.0341667	0.0254667	0.0262667	0.0105	0.0041	0.0045	0.0175	0.0127723	0.00166667
5	0.0082	0.0079	0.0113	0.0062	0.0089	0.003	0.00758333	0.002791	0.008	0.0046	0.0054	0.002	0.0008	0.0007	0.00358333	0.00291233	0.007	0.0055	0.0019	0.0045	0.0013	0.0027	0.00381667	0.00222209	0.0097	0.008	0.0098	0.0081	0.0082	0.0026	0.00773333	0.00264247	0.0165	0.0156	0.0156	0.103	0.0999	0.0969	0.0579167	0.0460685	0.0187	0.0158	0.0182	0.0089	0.0034	0.0051	0.0116833	0.00675793	0.0072
10	0.0086	0.0083	0.0055	0.0068	0.0097	0.0039	0.00713333	0.00216025	0.0084	0.0053	0.0062	0.0027	0.0019	0.0014	0.00431667	0.00276219	0.0083	0.006	0.0028	0.0052	0.0023	0.0034	0.00466667	0.0022783	0.0117	0.01	0.0116	0.009	0.0081	0.0034	0.00896667	0.00307289	0.0198	0.0185	0.0185	0.1037	0.1001	0.0975	0.0596833	0.0446853	0.0226	0.0197	0.0221	0.01	0.0048	0.0067	0.0143167	0.00806707	0.0067
15	0.00906667	0.00856667	0.00576667	0.0072	0.01	0.0042	0.00746667	0.00218266	0.00896667	0.00606667	0.00676667	0.003	0.0024	0.0018	0.00483333	0.00285751	0.00956667	0.00716667	0.0033	0.0056	0.0029	0.0042	0.00545556	0.00255358	0.0139667	0.0122667	0.0140667	0.0095	0.0081	0.004	0.0103167	0.00391582	0.0234667	0.0221667	0.0220667	0.1045	0.101	0.0986	0.0619667	0.0432041	0.0270667	0.0241667	0.0263667	0.0113	0.0065	0.0078	0.0172	0.0096703	0.00826667
20	0.00916667	0.00876667	0.00606667	0.0074	0.0101	0.0042	0.00761667	0.00219158	0.00906667	0.00656667	0.00736667	0.0031	0.0027	0.0021	0.00515	0.00289027	0.0108667	0.00856667	0.0036	0.0058	0.0031	0.005	0.00615556	0.00301122	0.0161667	0.0146667	0.0161667	0.0102	0.0082	0.0049	0.0117167	0.0046785	0.0271667	0.0256667	0.0255667	0.1057	0.1021	0.1	0.0643667	0.041926	0.0315667	0.0285667	0.0307667	0.0126	0.0076	0.0093	0.0200667	0.0113673	0.0103667
25	0.00933333	0.00903333	0.00623333	0.0072	0.0099	0.0041	0.00763333	0.00221901	0.00933333	0.00723333	0.00783333	0.0033	0.0026	0.002	0.00538333	0.00311646	0.0122333	0.00983333	0.0039	0.0059	0.0036	0.0061	0.00692778	0.00342269	0.0187333	0.0171333	0.0186333	0.0108	0.0085	0.0057	0.01325	0.00565146	0.0311333	0.0294333	0.0294333	0.1071	0.1034	0.1018	0.06705	0.0406274	0.0364333	0.0334333	0.0357333	0.014	0.009	0.0109	0.02325	0.0132248	0.0106333
30	0.00933333	0.00903333	0.00613333	0.0069	0.0094	0.0037	0.00741667	0.00227808	0.00973333	0.00763333	0.00833333	0.003	0.0024	0.002	0.00551666	0.00342369	0.0134333	0.0110333	0.004	0.0057	0.0037	0.0068	0.00744444	0.00395197	0.0213333	0.0197333	0.0212333	0.0114	0.0087	0.0065	0.0148167	0.00672411	0.0353333	0.0333333	0.0334333	0.1088	0.105	0.1034	0.0698833	0.0393173	0.0413333	0.0385333	0.0406333	0.0153	0.0104	0.0124	0.0264333	0.0151526	0.0120333
35	0.0099	0.0093	0.0066	0.0074	0.0097	0.0041	0.00783333	0.00226068	0.0106	0.0085	0.009	0.0036	0.0031	0.0025	0.00621667	0.0035369	0.0153	0.0127	0.005	0.0067	0.0047	0.0076	0.00866667	0.00434634	0.0245	0.0226	0.024	0.0131	0.0101	0.008	0.01705	0.00748886	0.0401	0.0379	0.0379	0.1109	0.107	0.1059	0.0732833	0.038002	0.0472	0.0442	0.0463	0.0177	0.0125	0.0147	0.0304333	0.0170509	0.0145
40	0.00953333	0.00913333	0.00633333	0.007	0.0091	0.0037	0.00746667	0.00225418	0.0106333	0.00873333	0.00913333	0.0034	0.0028	0.0022	0.00615	0.0037433	0.0164333	0.0138333	0.0052	0.0066	0.0048	0.0112	0.00967778	0.00486907	0.0268333	0.0250333	0.0263333	0.0139	0.0108	0.009	0.01865	0.00829524	0.0445333	0.0420333	0.0420333	0.1128	0.109	0.1079	0.0763833	0.036763	0.0524333	0.0494333	0.0514333	0.0192	0.0139	0.0164	0.0338	0.0190498	0.0164333
45	0.00996667	0.00956667	0.00656667	0.0069	0.0091	0.0036	0.00761667	0.00241971	0.0113667	0.00936667	0.00996667	0.0036	0.003	0.0024	0.00661667	0.00403258	0.0181667	0.0153667	0.0059	0.0074	0.0055	0.009	0.0102222	0.00529187	0.0298667	0.0280667	0.0291667	0.0154	0.012	0.0102	0.0207833	0.00920835	0.0494667	0.0468667	0.0467667	0.115	0.1111	0.1102	0.0799	0.0353235	0.0586667	0.0555667	0.0575667	0.0215	0.0161	0.0185	0.0379833	0.0212163	0.0183667
50	0.0103667	0.00956667	0.00686667	0.0068	0.0089	0.0037	0.0077	0.00243064	0.0121667	0.0100667	0.0105667	0.0039	0.0034	0.0028	0.00715	0.00421652	0.0196667	0.0168667	0.0068	0.0079	0.0064	0.0098	0.0112389	0.0056398	0.0332667	0.0311667	0.0322667	0.0171	0.0133	0.0122	0.0232167	0.0100322	0.0546667	0.0516667	0.0515667	0.1169	0.1132	0.1126	0.0834333	0.0337902	0.0649667	0.0619667	0.0637667	0.0239	0.0183	0.0208	0.0422833	0.0234016	0.0202667
55	0.0107	0.0097	0.0069	0.0065	0.0085	0.0034	0.00761667	0.00261413	0.0129	0.0107	0.0112	0.0039	0.0033	0.0027	0.00745	0.00461985	0.0214	0.022	0.0072	0.0082	0.0068	0.0106	0.0127	0.00709789	0.0363	0.0343	0.0354	0.0184	0.0145	0.0135	0.0254	0.0110222	0.0601	0.0567	0.0567	0.1194	0.1155	0.1149	0.0872167	0.0322488	0.0715	0.0686	0.0702	0.0259	0.0201	0.0226	0.0464833	0.0259524	0.0232
60	0.0100667	0.00916667	0.00636667	0.0064	0.0084	0.0033	0.00728333	0.00245065	0.0127667	0.0105667	0.0110667	0.0041	0.0034	0.003	0.00748334	0.00443806	0.0223667	0.0200667	0.0083	0.0089	0.0077	0.0117	0.0131722	0.00642144	0.0389667	0.0366667	0.0376667	0.02	0.016	0.0153	0.0274333	0.0114559	0.0648667	0.0612667	0.0612667	0.1217	0.1179	0.1174	0.0907333	0.0310281	0.0776667	0.0768667	0.0761667	0.0284	0.0223	0.0251	0.0510833	0.0283506	0.0246667
65	0.0109667	0.0100667	0.00726667	0.0066	0.0083	0.0033	0.00775	0.00273405	0.0141667	0.0118667	0.0123667	0.0045	0.0047	0.0032	0.00846667	0.0048357	0.0246667	0.0219667	0.0092	0.0099	0.0086	0.0121	0.0144056	0.00705519	0.0429667	0.0405667	0.0415667	0.0218	0.0176	0.0169	0.0302333	0.0126954	0.0711667	0.0673667	0.0671667	0.1243	0.1205	0.1201	0.0951	0.0291376	0.0853667	0.0823667	0.0838667	0.0306	0.0247	0.0275	0.0557333	0.0308896	0.0275667
70	0.0106	0.0096	0.009	0.0069	0.0087	0.0037	0.00808333	0.00246854	0.0142	0.0119	0.0125	0.0053	0.0046	0.0039	0.00873333	0.00461158	0.0258	0.0395	0.0106	0.0112	0.0101	0.013	0.0183667	0.0119222	0.0459	0.0433	0.044	0.0241	0.0197	0.0194	0.0327333	0.0129161	0.0765	0.0724	0.0722	0.1266	0.1227	0.1227	0.09885	0.0276299	0.0919	0.0888	0.0902	0.0337	0.0275	0.0304	0.0604167	0.032809	0.029
75	0.0112	0.0099	0.0111	0.0065	0.0082	0.0033	0.00836667	0.00306703	0.0151	0.0128	0.0133	0.0052	0.0045	0.0038	0.00911667	0.00513397	0.0279	0.0335	0.0113	0.0119	0.0107	0.0139	0.0182	0.00990172	0.0496	0.047	0.0476	0.0254	0.021	0.0207	0.0352167	0.0142006	0.0829	0.0785	0.0781	0.1294	0.1255	0.1254	0.1033	0.0258019	0.0997	0.0969	0.098	0.036	0.0296	0.0326	0.0654667	0.0359258	0.0317
80	0.0112333	0.00993333	0.00803333	0.0068	0.008	0.0033	0.00788333	0.00274378	0.0155333	0.0131333	0.0136333	0.0057	0.0048	0.0041	0.00948333	0.00514538	0.0295333	0.0266333	0.0123	0.0127	0.0117	0.0145	0.0178944	0.00800007	0.0530333	0.0502333	0.0507333	0.0275	0.0228	0.0227	0.0378333	0.0149198	0.0890333	0.0843333	0.0838333	0.1321	0.1279	0.128	0.107533	0.0239974	0.107233	0.104233	0.105433	0.0386	0.0321	0.0353	0.0704833	0.0385715	0.0335333
85	0.0114333	0.00983333	0.00703333	0.0067	0.008	0.0034	0.00773333	0.00277513	0.0161333	0.0138333	0.0143333	0.0062	0.0053	0.0045	0.01005	0.00525081	0.0311333	0.0280333	0.0136	0.0137	0.0128	0.0154	0.0191111	0.00821456	0.0567333	0.0536333	0.0541333	0.0295	0.0247	0.0247	0.0405667	0.0157615	0.0954333	0.0904333	0.0900333	0.1347	0.1304	0.1308	0.111967	0.0220427	0.115133	0.112033	0.113233	0.0415	0.0349	0.038	0.0758	0.0413264	0.0357333
90	0.0119	0.0101	0.0074	0.0069	0.008	0.0034	0.00795	0.00290981	0.0171	0.0145	0.0149	0.0066	0.0056	0.0048	0.0105833	0.00548796	0.0332	0.0303	0.0147	0.0148	0.014	0.0159	0.0204833	0.00879623	0.0606	0.0574	0.0577	0.0312	0.0265	0.0265	0.0433167	0.0168306	0.1022	0.0968	0.0963	0.1373	0.1332	0.1336	0.116567	0.0200227	0.1235	0.1204	0.1215	0.0442	0.0375	0.0408	0.0813167	0.044409	0.0384
95	0.0118333	0.0101333	0.00743333	0.0068	0.008	0.0036	0.00796666	0.00284113	0.0176333	0.0151333	0.0154333	0.0071	0.0071	0.0053	0.0112833	0.00535104	0.0348333	0.0312333	0.016	0.0158	0.0152	0.0252	0.0230444	0.00865244	0.0644333	0.0609333	0.0610333	0.0333	0.0285	0.0287	0.04615	0.017638	0.108733	0.102933	0.102533	0.1398	0.1358	0.1364	0.121033	0.0180418	0.131633	0.128533	0.129333	0.0469	0.0403	0.0437	0.0867333	0.0472708	0.0407333
100	0.0121	0.0102	0.0072	0.0074	0.0081	0.0037	0.00811667	0.00286595	0.0182	0.0156	0.0158	0.0078	0.0066	0.0059	0.01165	0.00546104	0.0366	0.0324	0.0173	0.0169	0.0166	0.0171	0.0228167	0.00914974	0.0683	0.0646	0.0646	0.0356	0.0305	0.0306	0.0490333	0.0185449	0.1156	0.1095	0.109	0.1427	0.1387	0.1393	0.1258	0.016039	0.14	0.1369	0.1378	0.0499	0.0432	0.0467	0.0924167	0.0502445	0.0436
105	0.0125333	0.0103333	0.00793333	0.0078	0.0082	0.0039	0.00845	0.00288704	0.0190333	0.0162333	0.0166333	0.0085	0.0072	0.0065	0.01235	0.00554367	0.0387333	0.0344333	0.0187	0.0183	0.018	0.018	0.0243611	0.00956789	0.0724333	0.0685333	0.0684333	0.0377	0.0325	0.0328	0.0520667	0.0195667	0.122533	0.116333	0.115733	0.1454	0.1413	0.1422	0.130583	0.0138399	0.148833	0.145633	0.146433	0.0537	0.0463	0.05	0.0984833	0.0531728	0.0461333
110	0.0127333	0.0105333	0.00753333	0.0083	0.0084	0.0041	0.0086	0.00290998	0.0198333	0.0168333	0.0171333	0.0092	0.0078	0.0071	0.0129833	0.00556348	0.0405333	0.0378333	0.0202	0.0196	0.0194	0.03	0.0279278	0.00962401	0.0765333	0.0722333	0.0720333	0.04	0.0346	0.035	0.0550667	0.0204545	0.129933	0.122933	0.122233	0.1484	0.1441	0.1451	0.13545	0.0118104	0.157433	0.154333	0.155033	0.0569	0.0494	0.053	0.10435	0.0562011	0.0482333
115	0.0134	0.0108	0.0096	0.0083	0.0085	0.0043	0.00915	0.00302175	0.0209	0.0176	0.0179	0.0098	0.0088	0.0075	0.01375	0.00569798	0.0429	0.0412	0.0216	0.0208	0.0208	0.0192	0.02775	0.0111171	0.0808	0.0768	0.0759	0.0421	0.0366	0.0371	0.0582167	0.0216379	0.1374	0.1302	0.1293	0.1512	0.1469	0.1482	0.140533	0.00954854	0.1666	0.1635	0.1641	0.0602	0.0524	0.056	0.110467	0.0595065	0.0506
120	0.0133	0.0106	0.0112	0.0085	0.0085	0.0044	0.00941667	0.00304986	0.0219	0.018	0.0183	0.0105	0.009	0.0082	0.0143167	0.00578253	0.0446	0.0397	0.0231	0.0221	0.0222	0.02	0.0286167	0.0106455	0.0846	0.08	0.0793	0.0443	0.0388	0.0391	0.0610167	0.0223794	0.1446	0.1369	0.136	0.154	0.1499	0.1511	0.145417	0.00758879	0.1753	0.1721	0.1726	0.0638	0.0556	0.0594	0.116467	0.0623579	0.0532
125	0.0137667	0.0106667	0.0100667	0.0087	0.0087	0.0044	0.00938333	0.00306904	0.0233667	0.0185667	0.0188667	0.0112	0.0094	0.0088	0.0150333	0.0060317	0.0464667	0.0410667	0.0244	0.0233	0.0234	0.0302	0.0314722	0.0100047	0.0887667	0.0838667	0.0831667	0.0462	0.0408	0.0415	0.06405	0.0233955	0.151767	0.143967	0.142867	0.1569	0.1528	0.1542	0.150417	0.00570009	0.184267	0.181167	0.181567	0.0668	0.0587	0.0625	0.1225	0.0656029	0.0556667
130	0.014	0.0108	0.0104	0.0092	0.0089	0.0049	0.0097	0.00297052	0.0246	0.0191	0.0192	0.0121	0.0102	0.0092	0.0157333	0.0061396	0.0484	0.0426	0.026	0.0247	0.0249	0.035	0.0336	0.0101455	0.0927	0.0876	0.0867	0.0487	0.0429	0.0437	0.06705	0.0242137	0.1591	0.1509	0.1497	0.1601	0.1556	0.1573	0.15545	0.00429313	0.1933	0.1901	0.1904	0.0701	0.0619	0.066	0.128633	0.0686695	0.0582
135	0.0140333	0.0105333	0.0116333	0.01	0.0094	0.0054	0.0101667	0.00284862	0.0253333	0.0195333	0.0198333	0.0132	0.0112	0.0104	0.0165833	0.00590742	0.0503333	0.0441333	0.028	0.0264	0.0268	0.0238	0.0332444	0.0110966	0.0971333	0.0915333	0.0903333	0.0514	0.0456	0.0462	0.0703667	0.0249812	0.166633	0.157833	0.156633	0.1628	0.1586	0.1604	0.160483	0.00370374	0.202233	0.199233	0.199233	0.0739	0.0655	0.0697	0.134967	0.0715538	0.0606333
140	0.0145	0.0107	0.0133	0.01	0.0091	0.0053	0.0104833	0.0032597	0.027	0.0201	0.0204	0.0137	0.0114	0.0106	0.0172	0.00638968	0.0523	0.0459	0.0289	0.0273	0.0277	0.0358	0.0363167	0.0105653	0.1011	0.0954	0.0943	0.0533	0.0471	0.048	0.0732	0.0261867	0.174	0.165	0.1639	0.1657	0.1614	0.1633	0.16555	0.00439852	0.2112	0.2083	0.2084	0.0768	0.0683	0.0727	0.14095	0.0749292	0.0632
145	0.0147333	0.0106333	0.0111333	0.0109	0.0097	0.0058	0.0104833	0.00287153	0.0262333	0.0206333	0.0207333	0.0148	0.0127	0.0117	0.0178	0.00565638	0.0541333	0.0472333	0.0308	0.029	0.0298	0.0234	0.0357278	0.0120648	0.105333	0.0991333	0.0978333	0.0557	0.0498	0.0506	0.0764	0.0268887	0.181733	0.172233	0.170733	0.1686	0.1643	0.1664	0.170667	0.0061309	0.220233	0.217233	0.217233	0.0806	0.0719	0.0763	0.14725	0.0778147	0.0660333
150	0.0152	0.011	0.0081	0.0113	0.0097	0.0059	0.0102	0.00316228	0.0262	0.0213	0.0215	0.0154	0.0132	0.0124	0.0183333	0.00549315	0.0563	0.0528	0.0322	0.0303	0.031	0.0399	0.0404167	0.0115276	0.1098	0.1034	0.1017	0.0578	0.0517	0.0527	0.0795167	0.028086	0.1896	0.1796	0.1781	0.1716	0.1672	0.1694	0.175917	0.00827826	0.2295	0.2266	0.2264	0.0841	0.0751	0.0795	0.153533	0.0810838	0.0688
155	0.0151333	0.0104333	0.00773333	0.0119	0.0104	0.0066	0.0103667	0.00303974	0.0264333	0.0213333	0.0217333	0.0167	0.0164	0.0135	0.01935	0.00468476	0.0582333	0.0503333	0.0341	0.0319	0.0329	0.0244	0.0386444	0.012825	0.113733	0.107033	0.105133	0.0605	0.054	0.0553	0.0826167	0.0287252	0.196933	0.186533	0.184733	0.1745	0.1701	0.1724	0.180867	0.010328	0.238233	0.235433	0.235133	0.0877	0.0787	0.0833	0.15975	0.0838751	0.0709333
160	0.0156667	0.0107667	0.00796667	0.0122	0.0102	0.0066	0.0105667	0.00320458	0.0274667	0.0222667	0.0223667	0.0173	0.0169	0.0138	0.0200167	0.00493616	0.0604667	0.0526667	0.0354	0.0331	0.0341	0.0249	0.0401056	0.0134971	0.118267	0.111067	0.109167	0.0627	0.0559	0.0574	0.08575	0.0299087	0.204567	0.193667	0.191867	0.1775	0.1729	0.1755	0.186	0.0125859	0.247567	0.244867	0.244367	0.091	0.0816	0.0862	0.165933	0.0873279	0.0735667
165	0.0158333	0.0106333	0.00793333	0.0128	0.0107	0.0071	0.0108333	0.00320229	0.0281333	0.0226333	0.0226333	0.0184	0.0155	0.0145	0.0203	0.00514859	0.0621333	0.0537333	0.0372	0.0346	0.0357	0.0433	0.0444444	0.0111924	0.122233	0.114933	0.112633	0.065	0.0581	0.0595	0.0887333	0.0307771	0.212033	0.200733	0.198833	0.1803	0.1758	0.1784	0.191017	0.0148512	0.256633	0.253933	0.253333	0.0946	0.085	0.0897	0.1722	0.0903591	0.0761333
170	0.0157	0.0103	0.0074	0.0134	0.0108	0.0072	0.0108	0.00333287	0.0286	0.023	0.0227	0.0192	0.0162	0.0151	0.0208	0.00500999	0.0639	0.1022	0.0386	0.0358	0.0372	0.0285	0.0510333	0.0278185	0.1263	0.1184	0.116	0.0669	0.0602	0.0616	0.0915667	0.0316662	0.2194	0.2076	0.2056	0.1832	0.1787	0.1814	0.195983	0.0170327	0.2654	0.2627	0.262	0.0982	0.0881	0.0929	0.178217	0.0933388	0.0787
175	0.0161	0.0103	0.0074	0.0135	0.0107	0.0072	0.0108667	0.00346795	0.0295	0.0232	0.0231	0.0198	0.0166	0.0157	0.0213167	0.00509487	0.066	0.0826	0.0398	0.037	0.0383	0.0261	0.0483	0.0213661	0.1305	0.1224	0.1197	0.0692	0.0619	0.0635	0.0945333	0.032782	0.2271	0.2149	0.2127	0.1863	0.1815	0.1845	0.201167	0.0193893	0.2745	0.2717	0.271	0.1004	0.0911	0.0962	0.18415	0.096725	0.0814
180	0.0168333	0.0106333	0.00853333	0.0143	0.0112	0.0077	0.0115333	0.00347448	0.0311333	0.0239333	0.0239333	0.021	0.0177	0.0165	0.0223667	0.00528822	0.0682333	0.0610333	0.0418	0.0385	0.0405	0.0461	0.0493611	0.0123019	0.135333	0.126533	0.123833	0.0715	0.0642	0.0659	0.0978833	0.0339126	0.235033	0.222433	0.220233	0.1891	0.1843	0.1872	0.206383	0.0220211	0.283933	0.281233	0.280133	0.1048	0.0945	0.0996	0.1907	0.0998194	0.0841333
185	0.0168667	0.0104667	0.0145667	0.0151	0.0118	0.0083	0.01285	0.00321336	0.0328667	0.0244667	0.0241667	0.0221	0.0199	0.0178	0.02355	0.0052251	0.0700667	0.0597667	0.0436	0.0402	0.042	0.0273	0.0471556	0.0152696	0.139467	0.130267	0.127367	0.0739	0.0667	0.0685	0.101033	0.0346369	0.242467	0.229467	0.227067	0.1921	0.187	0.1904	0.211417	0.0242728	0.292767	0.290067	0.288967	0.1081	0.0981	0.1033	0.196883	0.102718	0.0867667
190	0.0171	0.0105	0.0151	0.0152	0.0118	0.0083	0.013	0.00334186	0.0332	0.0248	0.0247	0.0228	0.02	0.0181	0.0239333	0.00525344	0.0723	0.0641	0.0449	0.0414	0.0435	0.044	0.0517	0.0130918	0.1439	0.1343	0.1311	0.076	0.0684	0.0703	0.104	0.0358652	0.25	0.2368	0.2342	0.1948	0.19	0.1932	0.2165	0.026697	0.3018	0.3015	0.298	0.1107	0.101	0.1062	0.2032	0.106566	0.0891
195	0.0168333	0.00993333	0.0145333	0.0156	0.0119	0.0083	0.01285	0.00335783	0.0322333	0.0248333	0.0244333	0.0235	0.0196	0.0186	0.0238667	0.00484424	0.0738333	0.0763333	0.0462	0.0424	0.0445	0.0276	0.0518111	0.0192146	0.147733	0.137733	0.134333	0.0777	0.0703	0.0722	0.106667	0.0367875	0.257333	0.243533	0.240633	0.1977	0.1926	0.1962	0.221333	0.0289038	0.310333	0.307733	0.306333	0.114	0.1038	0.1093	0.208583	0.109107	0.0912333
200	0.0171333	0.00963333	0.0146333	0.0162	0.0122	0.0087	0.0130833	0.00347606	0.0330333	0.0252333	0.0250333	0.0247	0.0206	0.0195	0.0246833	0.0047684	0.0760333	0.0722333	0.048	0.0441	0.0464	0.0295	0.0527111	0.0178884	0.152033	0.141633	0.138033	0.0802	0.0727	0.0747	0.109883	0.0376263	0.265133	0.250933	0.247933	0.2006	0.1955	0.1991	0.226533	0.0314053	0.319233	0.316833	0.315133	0.1177	0.1072	0.1127	0.2148	0.112084	0.0943333
205	0.0169333	0.00923333	0.0140333	0.0166	0.0123	0.0089	0.013	0.00349247	0.0333333	0.0251333	0.0248333	0.0254	0.0213	0.0203	0.02505	0.00459162	0.0775333	0.0727333	0.0494	0.0453	0.0475	0.0288	0.0535444	0.0183175	0.155933	0.145033	0.141233	0.0824	0.0744	0.0766	0.1126	0.0385145	0.272333	0.257633	0.254533	0.2035	0.1982	0.2021	0.231383	0.0335798	0.327733	0.327733	0.323633	0.1204	0.1103	0.1158	0.220933	0.11555	0.0962333
210	0.0170333	0.00913333	0.0137333	0.0174	0.0128	0.0093	0.0132333	0.00359221	0.0339333	0.0254333	0.0251333	0.0266	0.0221	0.0211	0.0257167	0.00454111	0.0793333	0.0930333	0.0512	0.0469	0.0492	0.0292	0.0581444	0.0234889	0.160233	0.148733	0.144733	0.0847	0.0766	0.0788	0.115633	0.0394176	0.279533	0.264533	0.261333	0.2064	0.201	0.205	0.2363	0.0358126	0.336433	0.334233	0.332333	0.1239	0.1136	0.1193	0.226633	0.118032	0.0987333
215	0.0176	0.0092	0.0139	0.0176	0.0127	0.0092	0.0133667	0.00377606	0.0349	0.026	0.0257	0.0271	0.034	0.0214	0.0281833	0.00523581	0.0817	0.0765	0.0524	0.0477	0.0503	0.0313	0.05665	0.0189875	0.1649	0.1529	0.1486	0.0866	0.0783	0.0804	0.118617	0.0408106	0.2874	0.272	0.2686	0.2091	0.2037	0.208	0.241467	0.0383987	0.3455	0.3433	0.3413	0.1264	0.1163	0.122	0.232467	0.121534	0.102
220	0.0177333	0.00893333	0.0137333	0.0181	0.0128	0.0095	0.0134667	0.00391084	0.0355333	0.0262333	0.0270333	0.0281	0.0232	0.0222	0.02705	0.00473459	0.0836333	0.0804333	0.0539	0.0491	0.0524	0.0292	0.0581111	0.020577	0.169233	0.156733	0.152133	0.0887	0.0803	0.0827	0.121633	0.0418016	0.295033	0.279133	0.275533	0.212	0.2065	0.2108	0.2465	0.040812	0.354033	0.352233	0.349833	0.1295	0.1194	0.1251	0.23835	0.124582	0.104233
225	0.0175667	0.00856667	0.0131667	0.0189	0.0133	0.01	0.0135833	0.00405943	0.0360667	0.0262667	0.0259667	0.0294	0.0243	0.0232	0.0275333	0.00468174	0.0853667	0.0725667	0.056	0.0507	0.0535	0.0526	0.0617889	0.0140121	0.173267	0.160167	0.155367	0.0912	0.0824	0.0846	0.1245	0.042606	0.302167	0.285767	0.281967	0.2149	0.2093	0.2139	0.251333	0.0429034	0.362167	0.360367	0.358067	0.1323	0.1227	0.1286	0.244033	0.127298	0.105967
230	0.0176667	0.00826667	0.0128667	0.0191	0.0132	0.0098	0.0134833	0.00424943	0.0365667	0.0265667	0.0260667	0.0298	0.0244	0.0234	0.0278	0.00482286	0.0872667	0.0719667	0.057	0.0516	0.0545	0.0298	0.0586889	0.0194844	0.177367	0.163767	0.158967	0.0927	0.0839	0.0863	0.127167	0.0438198	0.309367	0.292867	0.288767	0.2179	0.212	0.2166	0.25625	0.0452115	0.370767	0.368867	0.366467	0.1353	0.1253	0.1312	0.24965	0.130459	0.108667
235	0.0176667	0.00796667	0.0125667	0.0202	0.0139	0.0105	0.0138	0.0045246	0.0372667	0.0317667	0.0261667	0.0313	0.0257	0.0247	0.0294833	0.00484331	0.0892667	0.0987667	0.0589	0.0534	0.0566	0.0565	0.0689056	0.0197591	0.181767	0.168667	0.162367	0.0954	0.0864	0.0889	0.130583	0.0447388	0.316867	0.299867	0.295567	0.2207	0.2149	0.2195	0.261233	0.0475348	0.379267	0.380067	0.374867	0.1389	0.129	0.135	0.256183	0.133565	0.111167
240	0.0178	0.0075	0.0121	0.0203	0.0136	0.0103	0.0136	0.00475142	0.0378	0.0269	0.0264	0.0318	0.0262	0.0249	0.029	0.00492138	0.0912	0.0794	0.0601	0.0542	0.0576	0.0307	0.0622	0.0210649	0.1859	0.1712	0.1656	0.0971	0.0879	0.0905	0.133033	0.0457154	0.3245	0.3068	0.3024	0.2236	0.2176	0.2224	0.266217	0.0499056	0.3876	0.3864	0.3831	0.1418	0.1314	0.1377	0.261333	0.136285	0.1134
245	0.0176333	0.00723333	0.0118333	0.0208	0.0139	0.0106	0.0136667	0.00491583	0.0384333	0.0271333	0.0265333	0.0327	0.0267	0.0256	0.0295167	0.00504965	0.0932333	0.107833	0.0616	0.0555	0.059	0.0493	0.0710778	0.023641	0.190233	0.174833	0.169133	0.099	0.0899	0.0925	0.135933	0.0467622	0.331833	0.313633	0.309133	0.2263	0.2203	0.2253	0.271083	0.0522101	0.396133	0.394633	0.391633	0.1454	0.1345	0.1408	0.267183	0.139117	0.116333
250	0.0177667	0.00706667	0.0114667	0.0214	0.0142	0.0108	0.0137833	0.00516595	0.0390667	0.0273667	0.0265667	0.0337	0.0275	0.0264	0.0301	0.00517236	0.0949667	0.0845667	0.0632	0.0568	0.0605	0.0318	0.0653056	0.0222408	0.194567	0.178567	0.172667	0.1013	0.0918	0.0944	0.138883	0.0478013	0.338967	0.320667	0.315867	0.2291	0.2231	0.2281	0.275967	0.0544825	0.404267	0.402967	0.399867	0.1482	0.1374	0.1439	0.272767	0.142019	0.118767
255	0.0178333	0.00653333	0.0111333	0.0225	0.0147	0.0114	0.0140167	0.00562426	0.0396333	0.0274333	0.0267333	0.0351	0.0286	0.0274	0.0308167	0.00530638	0.0971333	0.0938333	0.065	0.0585	0.0624	0.0305	0.0678944	0.0247099	0.198633	0.182233	0.175933	0.1038	0.094	0.0967	0.141883	0.048565	0.346133	0.327533	0.322433	0.2319	0.2257	0.2309	0.280767	0.0567503	0.412633	0.412333	0.408033	0.1523	0.1407	0.1472	0.278867	0.144801	0.121333
260	0.0174333	0.00573333	0.0105333	0.0223	0.0143	0.011	0.01355	0.0058122	0.0398333	0.0272333	0.0263333	0.0354	0.0287	0.0273	0.0308	0.00551531	0.0986333	0.0791333	0.066	0.0592	0.0633	0.0306	0.0661444	0.0225565	0.202433	0.185433	0.179033	0.1052	0.0953	0.0983	0.144283	0.049646	0.353133	0.334033	0.328633	0.2348	0.2284	0.2338	0.285467	0.0588116	0.420333	0.419533	0.415733	0.1545	0.1431	0.1496	0.2838	0.147645	0.123633
265	0.0177	0.0056	0.0103	0.0234	0.0151	0.0118	0.0139833	0.00620239	0.0407	0.0279	0.0268	0.037	0.0305	0.0287	0.0319333	0.00561522	0.1009	0.0807	0.068	0.0611	0.0654	0.039	0.0691833	0.020643	0.207	0.1894	0.1827	0.1079	0.0978	0.1008	0.1476	0.0505054	0.3609	0.3412	0.3357	0.2376	0.2312	0.2367	0.29055	0.0612846	0.429	0.428	0.4242	0.1585	0.1468	0.1536	0.290017	0.150185	0.1263
270	0.0174333	0.00513333	0.00963333	0.0236	0.0149	0.0115	0.0137	0.00645218	0.0410333	0.0275333	0.0265333	0.0375	0.0302	0.0289	0.03195	0.00590799	0.102533	0.0849333	0.0691	0.0619	0.0662	0.0303	0.0691611	0.0242246	0.211033	0.192833	0.185833	0.1095	0.099	0.1021	0.15005	0.051729	0.367633	0.347633	0.341933	0.2404	0.2339	0.2394	0.29515	0.0633312	0.436833	0.435933	0.431933	0.1606	0.1492	0.1558	0.29505	0.15325	0.128833
275	0.0174	0.0045	0.009	0.0241	0.0151	0.0119	0.0136667	0.00683774	0.0414	0.0275	0.0265	0.0385	0.0312	0.0297	0.0324667	0.00609481	0.1044	0.1713	0.0706	0.0631	0.0674	0.0305	0.08455	0.0485589	0.2153	0.1962	0.189	0.1117	0.1009	0.1038	0.152817	0.0526955	0.375	0.3544	0.3485	0.2434	0.2366	0.2423	0.300033	0.0655576	0.4447	0.4441	0.4399	0.1632	0.1523	0.1589	0.300517	0.156021	0.1319
280	0.0172	0.004	0.0086	0.0248	0.0153	0.0121	0.0136667	0.00722043	0.0419	0.0275	0.0264	0.0395	0.0318	0.0305	0.0329333	0.00637077	0.1061	0.084	0.0722	0.0644	0.0687	0.0373	0.0721167	0.0227135	0.2194	0.2	0.1923	0.1137	0.1028	0.1056	0.155633	0.0537255	0.3817	0.3608	0.3548	0.2462	0.2393	0.2451	0.30465	0.0675837	0.4523	0.4519	0.4475	0.1664	0.1552	0.1621	0.3059	0.158524	0.1341
285	0.0171	0.0036	0.0081	0.0255	0.0158	0.0125	0.0137667	0.00761569	0.0425	0.0275	0.0265	0.0406	0.0327	0.0314	0.0335333	0.00665512	0.108	0.0851	0.074	0.0659	0.0703	0.0359	0.0732	0.0236908	0.2237	0.2032	0.1956	0.1159	0.1049	0.1077	0.1585	0.0545782	0.389	0.3677	0.3612	0.2489	0.2421	0.2479	0.309467	0.0698428	0.4601	0.46	0.4554	0.1701	0.1584	0.1652	0.311533	0.161046	0.1362
290	0.0172	0.0033	0.0076	0.0259	0.0158	0.0126	0.0137333	0.0079003	0.0432	0.0276	0.0264	0.0415	0.0332	0.0318	0.03395	0.00700107	0.1099	0.0938	0.0753	0.067	0.0715	0.0303	0.0746333	0.0270003	0.2276	0.2067	0.1987	0.1179	0.1065	0.1095	0.16115	0.0555433	0.396	0.3743	0.3677	0.2519	0.2446	0.2508	0.314217	0.0719868	0.4678	0.4678	0.463	0.1723	0.1612	0.1681	0.3167	0.163817	0.1391
295	0.0168	0.0027	0.007	0.0265	0.0159	0.0128	0.0136167	0.008306	0.0434	0.0276	0.0262	0.0425	0.0337	0.0323	0.0342833	0.00727885	0.1116	0.0949	0.0768	0.0681	0.0726	0.0305	0.07575	0.0274556	0.2319	0.21	0.2018	0.1199	0.1082	0.1112	0.163833	0.056571	0.4026	0.3806	0.3739	0.2545	0.2473	0.2534	0.318717	0.0740291	0.4757	0.4755	0.4704	0.1751	0.1642	0.1708	0.32195	0.166463	0.1416
300	0.0169667	0.00236667	0.00686667	0.0268	0.016	0.0129	0.01365	0.00852449	0.0441667	0.0277667	0.0264667	0.0433	0.0344	0.033	0.03485	0.00751374	0.113967	0.101267	0.0783	0.0693	0.0739	0.0303	0.0778389	0.0289919	0.235967	0.214867	0.205267	0.1219	0.1099	0.1129	0.1668	0.0578497	0.410067	0.387567	0.380367	0.2574	0.25	0.2562	0.3236	0.076332	0.483267	0.483667	0.478567	0.1783	0.1669	0.1739	0.327433	0.169185	0.144867
305	0.0169	0.0017	0.0062	0.0278	0.0164	0.0134	0.0137333	0.00912878	0.0447	0.028	0.0263	0.0447	0.0356	0.0342	0.0355833	0.00789719	0.1157	0.1046	0.0803	0.0709	0.0755	0.0301	0.0795167	0.0299045	0.2402	0.2172	0.2084	0.1242	0.1121	0.1151	0.169533	0.0584691	0.4169	0.394	0.3866	0.2602	0.2527	0.2589	0.328217	0.0784023	0.4909	0.4914	0.4859	0.1814	0.1702	0.1772	0.332833	0.171558	0.1473
310	0.0165667	0.00106667	0.00536667	0.0285	0.0169	0.0138	0.0137	0.00965974	0.0449667	0.0274667	0.0260667	0.0459	0.0363	0.0349	0.0359333	0.00838061	0.117167	0.109167	0.0818	0.0722	0.0769	0.0304	0.0812722	0.0308422	0.244067	0.220367	0.211367	0.1264	0.114	0.117	0.1722	0.0592466	0.423567	0.400267	0.392767	0.2631	0.2553	0.2617	0.332783	0.0803815	0.498167	0.498867	0.493167	0.1847	0.1731	0.1803	0.33805	0.173879	0.150167
315	0.0164	0.0004	0.0049	0.0285	0.0165	0.0134	0.01335	0.0098778	0.0455	0.0276	0.026	0.0462	0.0364	0.035	0.0361167	0.00855486	0.1192	0.0916	0.0827	0.0728	0.0777	0.03	0.079	0.0290848	0.2482	0.2237	0.2145	0.128	0.1153	0.1181	0.174633	0.0604981	0.4301	0.4066	0.3988	0.2658	0.258	0.2644	0.337283	0.082355	0.5058	0.5066	0.5008	0.1871	0.1755	0.1827	0.343083	0.176764	0.1526
320	0.0162333	-6.6667e-05	0.00433333	0.0293	0.0171	0.014	0.0134833	0.0103769	0.0459333	0.0277333	0.0257333	0.0476	0.0376	0.0361	0.0367833	0.00900957	0.121333	0.0981333	0.0848	0.0744	0.0793	0.03	0.0813278	0.0302707	0.252233	0.227433	0.217533	0.1303	0.1174	0.1206	0.177583	0.0612511	0.436833	0.412733	0.404933	0.2687	0.2605	0.2672	0.341817	0.0843411	0.513133	0.513933	0.508033	0.1906	0.1788	0.186	0.348417	0.178919	0.155633
325	0.0160333	-0.00076667	0.00363333	0.0301	0.0172	0.0142	0.0134	0.0109269	0.0462333	0.0274333	0.0255333	0.0486	0.0384	0.0369	0.0371833	0.00942962	0.123033	0.166533	0.0862	0.0758	0.0808	0.0298	0.0936944	0.0464573	0.256233	0.231233	0.220533	0.1324	0.1192	0.1225	0.18035	0.0622049	0.443533	0.419233	0.411033	0.2713	0.2632	0.27	0.346383	0.0863901	0.520633	0.521533	0.515333	0.1935	0.1818	0.1891	0.35365	0.181365	0.157633
330	0.0158667	-0.00133333	0.00316667	0.0305	0.0173	0.0143	0.0133	0.0112805	0.0467667	0.0273667	0.0253667	0.0494	0.0392	0.0377	0.0376333	0.00980007	0.124867	0.0962667	0.0877	0.0769	0.0821	0.0299	0.0829556	0.0310114	0.260367	0.233767	0.223667	0.1343	0.121	0.1241	0.182867	0.0630895	0.450467	0.425567	0.416967	0.2742	0.2659	0.2728	0.350983	0.0883865	0.528067	0.529067	0.522567	0.197	0.1846	0.192	0.358883	0.183744	0.160267
335	0.0153333	-0.00236667	0.00203333	0.031	0.0173	0.0144	0.01295	0.0118851	0.0468333	0.0335333	0.0248333	0.0503	0.0395	0.038	0.0388333	0.00917293	0.126433	0.211233	0.0889	0.0778	0.0829	0.0301	0.102894	0.0613446	0.263933	0.236733	0.226333	0.1361	0.1224	0.1257	0.1852	0.0639398	0.456433	0.431333	0.422733	0.277	0.2684	0.2752	0.355183	0.0901717	0.534733	0.535933	0.529433	0.1992	0.187	0.1945	0.363467	0.18617	0.162533
340	0.0148	-0.0032	0.0012	0.0315	0.0176	0.0147	0.0127667	0.0124169	0.047	0.0266	0.0244	0.0514	0.0409	0.0387	0.0381667	0.0108094	0.1278	0.1595	0.0905	0.0791	0.0841	0.0294	0.0950667	0.0445675	0.2678	0.2397	0.2292	0.1382	0.1241	0.1273	0.187717	0.0647852	0.4625	0.4372	0.4283	0.2795	0.2709	0.2779	0.359383	0.0919654	0.5418	0.5431	0.5365	0.2019	0.19	0.1976	0.368483	0.18845	0.1646
345	0.0142667	-0.00393333	0.00036667	0.032	0.0177	0.0148	0.0125333	0.0129071	0.0472667	0.0261667	0.0240667	0.0523	0.0409	0.0395	0.0383667	0.0112639	0.129567	0.133967	0.0919	0.0801	0.0855	0.0294	0.0917389	0.0381436	0.271267	0.242867	0.231867	0.1401	0.1258	0.1292	0.190183	0.0655135	0.469067	0.443267	0.433867	0.2826	0.2736	0.2806	0.363833	0.0937625	0.548867	0.550267	0.543267	0.2047	0.1928	0.2005	0.3734	0.190733	0.167167
350	0.0145	-0.0044	0	0.0322	0.0175	0.0146	0.0124	0.01314	0.0479	0.0264	0.024	0.053	0.0413	0.0399	0.03875	0.0115299	0.1314	0.1196	0.0932	0.0811	0.0864	0.0331	0.0908	0.0344276	0.2756	0.2463	0.235	0.1417	0.1273	0.1306	0.19275	0.0667371	0.4758	0.4497	0.4401	0.2852	0.2762	0.2834	0.3684	0.0958472	0.5562	0.5579	0.5507	0.2075	0.1953	0.203	0.378433	0.1934	0.17
355	0.0136667	-0.00553333	-0.00123333	0.0326	0.0177	0.0147	0.0119833	0.0137801	0.0476667	0.0257667	0.0231667	0.0538	0.0418	0.0404	0.0387667	0.0120784	0.132767	0.165267	0.0945	0.082	0.0872	0.0294	0.0985222	0.0465247	0.278967	0.248867	0.237467	0.1436	0.1288	0.1321	0.194967	0.0674333	0.481567	0.454967	0.445267	0.2879	0.2786	0.286	0.372383	0.0974144	0.562467	0.564167	0.556667	0.21	0.1979	0.2057	0.382817	0.195354	0.172167
360	0.0136	-0.0059	-0.0016	0.0334	0.018	0.0151	0.0121	0.0142228	0.0484	0.0348	0.0232	0.0549	0.0425	0.0409	0.0407833	0.0110021	0.1348	0.1003	0.0961	0.0831	0.0886	0.0382	0.0901833	0.0312504	0.2831	0.2523	0.2405	0.1454	0.1304	0.1339	0.1976	0.0684706	0.4881	0.4611	0.4511	0.2906	0.2812	0.2886	0.376783	0.0993617	0.5695	0.5716	0.564	0.2133	0.2008	0.2086	0.387967	0.197674	0.175
365	0.0128333	-0.00706667	-0.00266667	0.0337	0.0179	0.0152	0.01165	0.0147956	0.0482333	0.0251333	0.0224333	0.0558	0.0431	0.0413	0.0393333	0.0130818	0.135833	0.100233	0.0973	0.0843	0.0896	0.0286	0.0893111	0.0348094	0.286533	0.254933	0.242833	0.1473	0.132	0.1353	0.199817	0.0691774	0.494033	0.466633	0.456333	0.2935	0.2838	0.2913	0.380933	0.100931	0.576033	0.578033	0.570133	0.2158	0.2034	0.2113	0.39245	0.199738	0.177133
370	0.0126667	-0.00783333	-0.00333333	0.0349	0.0185	0.0157	0.0117667	0.0155495	0.0486667	0.0250667	0.0223667	0.0572	0.0439	0.0422	0.0399	0.0136006	0.137867	0.117867	0.0992	0.0856	0.0912	0.0283	0.0933389	0.0371839	0.290467	0.258167	0.245767	0.1495	0.134	0.1374	0.20255	0.0699259	0.500367	0.472667	0.462167	0.2961	0.2863	0.2937	0.385217	0.102888	0.582767	0.584967	0.576867	0.219	0.2064	0.2145	0.397417	0.201748	0.179967
375	0.0119667	-0.00873333	-0.00443333	0.0352	0.0184	0.0156	0.0113333	0.0160588	0.0487667	0.0243667	0.0225667	0.0578	0.0446	0.0428	0.04015	0.0139347	0.138967	0.170767	0.1005	0.0865	0.0922	0.0285	0.102906	0.0486441	0.293967	0.260967	0.248167	0.1515	0.1355	0.1388	0.204817	0.0706901	0.505967	0.478067	0.467167	0.2989	0.2889	0.2964	0.389233	0.104342	0.589067	0.591767	0.583467	0.2219	0.209	0.2172	0.402067	0.203849	0.181867
380	0.0116	-0.0096	-0.0053	0.0357	0.0187	0.0159	0.0111667	0.0166351	0.0491	0.024	0.0212	0.059	0.0454	0.0436	0.0403833	0.0147952	0.1405	0.1025	0.102	0.0878	0.0936	0.0278	0.0923667	0.0366157	0.2976	0.2638	0.2509	0.1534	0.1372	0.1407	0.207267	0.0714172	0.5119	0.4838	0.4728	0.3016	0.2914	0.299	0.393417	0.106077	0.5957	0.5983	0.59	0.225	0.2117	0.2199	0.406767	0.205895	0.1844
385	0.0110333	-0.0105667	-0.00616667	0.0361	0.0189	0.0161	0.0109	0.0171941	0.0491333	0.0237333	0.0218333	0.0599	0.0461	0.0442	0.0408167	0.0149994	0.142033	0.112033	0.1033	0.0889	0.0948	0.0273	0.0947278	0.0379243	0.301233	0.266633	0.253533	0.1553	0.1387	0.1424	0.209633	0.0722091	0.518133	0.489433	0.478133	0.3044	0.2938	0.3016	0.397583	0.107818	0.602433	0.604933	0.596333	0.2276	0.2144	0.2229	0.411433	0.207977	0.186833
390	0.0106333	-0.0111667	-0.00686667	0.0365	0.0189	0.0161	0.0106833	0.0175999	0.0493333	0.0235333	0.0202333	0.0607	0.0467	0.0448	0.0408833	0.0157526	0.143833	0.111833	0.1046	0.0899	0.0956	0.0273	0.0955111	0.0383883	0.304833	0.269633	0.256033	0.157	0.1403	0.1436	0.2119	0.0731067	0.523933	0.495033	0.483333	0.307	0.2963	0.3042	0.401633	0.109453	0.608933	0.611533	0.602633	0.23	0.2169	0.2254	0.4159	0.210168	0.189433
395	0.0100667	-0.0121333	-0.00773333	0.037	0.0189	0.0162	0.0103833	0.0181666	0.0495667	0.0231667	0.0197667	0.0615	0.0473	0.0451	0.0410667	0.0162419	0.145267	0.104767	0.1058	0.0908	0.0966	0.0268	0.0950056	0.0384973	0.308467	0.272467	0.258667	0.1588	0.1417	0.1451	0.2142	0.0739712	0.529667	0.500367	0.488567	0.3095	0.2988	0.3068	0.405617	0.111049	0.614667	0.618067	0.608967	0.2325	0.2194	0.228	0.420267	0.212176	0.191767
400	0.00963333	-0.0132667	-0.00856667	0.0374	0.019	0.0165	0.0101167	0.0187623	0.0495333	0.0226333	0.0191333	0.0625	0.0478	0.0457	0.0412167	0.016844	0.146833	0.149933	0.1071	0.0917	0.0975	0.0276	0.103444	0.0446829	0.312033	0.275133	0.261033	0.1606	0.1432	0.1467	0.21645	0.0747227	0.535633	0.505933	0.493833	0.3124	0.3012	0.3091	0.409683	0.112746	0.621333	0.624233	0.614833	0.235	0.2219	0.2308	0.424683	0.214168	0.194533
405	0.00943333	-0.0135667	-0.00906667	0.0374	0.0186	0.0159	0.00978333	0.01886	0.0502333	0.0225333	0.0191333	0.0629	0.0481	0.0459	0.0414667	0.0170713	0.148733	0.109833	0.1082	0.0925	0.0981	0.0306	0.0979944	0.0384473	0.316033	0.278333	0.264033	0.162	0.1442	0.1477	0.218717	0.0760147	0.541533	0.511633	0.499233	0.3152	0.3037	0.3118	0.41385	0.114398	0.627933	0.630933	0.621433	0.2375	0.2241	0.2328	0.429117	0.216579	0.197533
410	0.00893333	-0.0145667	-0.0100667	0.0384	0.0191	0.0164	0.0097	0.0196831	0.0502333	0.0221333	0.0184333	0.0642	0.0489	0.0467	0.0417667	0.0177768	0.150233	0.108933	0.1098	0.0938	0.0995	0.0261	0.0980611	0.040439	0.319233	0.281133	0.266333	0.1642	0.1461	0.1496	0.2211	0.0764919	0.547233	0.516933	0.504433	0.3176	0.3062	0.3143	0.417783	0.116011	0.633933	0.637533	0.627733	0.2405	0.227	0.2358	0.43375	0.218406	0.200033
415	0.00826667	-0.0157333	-0.0112333	0.0384	0.0187	0.0161	0.00908333	0.0201518	0.0502667	0.0215667	0.0178667	0.0648	0.0492	0.0469	0.0417667	0.0182408	0.151567	0.110167	0.1109	0.0944	0.1002	0.0368	0.100672	0.0371597	0.322667	0.283767	0.268767	0.1656	0.1473	0.1507	0.223133	0.0774249	0.552967	0.522267	0.509467	0.3205	0.3086	0.317	0.4218	0.11751	0.639767	0.643567	0.633767	0.2434	0.2293	0.2381	0.437983	0.220307	0.202267
420	0.00756667	-0.0165333	-0.0122333	0.0394	0.0195	0.0168	0.00908333	0.0209765	0.0503667	0.0210667	0.0171667	0.0662	0.0502	0.048	0.0421667	0.0190453	0.152967	0.159667	0.1128	0.0959	0.1018	0.0257	0.108139	0.0483167	0.326167	0.286467	0.270967	0.168	0.1493	0.1528	0.225617	0.0778663	0.558567	0.527367	0.514167	0.323	0.3111	0.3195	0.425617	0.118975	0.645867	0.649667	0.639567	0.247	0.2325	0.2414	0.442667	0.221753	0.204667
425	0.00726667	-0.0173333	-0.0131333	0.0395	0.0191	0.0166	0.00866667	0.0213339	0.0508667	0.0207667	0.0167667	0.0667	0.0504	0.0483	0.0423	0.0194216	0.154667	0.121667	0.1138	0.0964	0.1025	0.0277	0.102789	0.042067	0.329767	0.289167	0.273567	0.1693	0.1505	0.154	0.227717	0.078869	0.564167	0.532667	0.519367	0.3258	0.3136	0.3222	0.429633	0.120461	0.652067	0.658167	0.645867	0.2494	0.2348	0.2439	0.447367	0.224283	0.207367
430	0.0065	-0.0184	-0.014	0.0401	0.0194	0.0167	0.00838333	0.0219927	0.0506	0.0202	0.016	0.0676	0.051	0.0489	0.0423833	0.0200414	0.156	0.1096	0.1152	0.0974	0.1036	0.0247	0.101083	0.0427597	0.3331	0.2918	0.2758	0.1713	0.1521	0.1555	0.229933	0.079512	0.5694	0.5377	0.5243	0.3285	0.3159	0.3245	0.433383	0.121907	0.6576	0.6618	0.6513	0.2515	0.2372	0.2464	0.450967	0.22566	0.2097
435	0.00573333	-0.0198667	-0.0154667	0.0403	0.0193	0.0167	0.00778333	0.0227102	0.0504333	0.0195333	0.0152333	0.0685	0.0516	0.0495	0.0424667	0.0206963	0.157333	0.118733	0.1164	0.0985	0.1046	0.0246	0.103361	0.0436985	0.336333	0.294033	0.277833	0.173	0.1533	0.1568	0.231883	0.0802046	0.574533	0.542733	0.528933	0.3312	0.3185	0.3271	0.437167	0.123175	0.663333	0.667733	0.657133	0.2547	0.2397	0.2489	0.45525	0.227362	0.211933
440	0.00486667	-0.0209333	-0.0166333	0.0409	0.0194	0.0168	0.0074	0.0234154	0.0501667	0.0187667	0.0143667	0.0695	0.0521	0.05	0.0424833	0.0214053	0.158567	0.126667	0.1179	0.0993	0.1056	0.0238	0.105306	0.0450133	0.339467	0.296367	0.279867	0.1748	0.1548	0.1585	0.233967	0.0807392	0.579767	0.547567	0.533467	0.3339	0.3208	0.3296	0.44085	0.124492	0.668967	0.673267	0.662367	0.2569	0.2423	0.2513	0.459183	0.22904	0.214167
445	0.00446667	-0.0217333	-0.0174333	0.0411	0.0193	0.0168	0.00708333	0.023829	0.0504667	0.0183667	0.0138667	0.0701	0.0524	0.0501	0.04255	0.0218324	0.159967	0.164467	0.1188	0.1	0.1063	0.0239	0.112239	0.0510638	0.342867	0.299167	0.282267	0.1764	0.156	0.1596	0.23605	0.0816581	0.585267	0.552867	0.538367	0.3364	0.3231	0.332	0.444667	0.126055	0.675067	0.679067	0.668167	0.2594	0.2443	0.2538	0.4633	0.230997	0.216867
450	0.0037	-0.0229	-0.0186	0.0416	0.0192	0.0167	0.00661667	0.0244927	0.0503	0.0177	0.013	0.0709	0.0527	0.0504	0.0425	0.0224461	0.1613	0.205	0.1203	0.101	0.1072	0.0233	0.119683	0.0613285	0.3459	0.3015	0.2843	0.1781	0.1574	0.1611	0.23805	0.0822391	0.5904	0.5575	0.5428	0.3393	0.3256	0.3344	0.448333	0.127245	0.6806	0.6849	0.6735	0.2618	0.247	0.2561	0.467317	0.232694	0.2194
455	0.0033	-0.0234	-0.0194	0.0419	0.0195	0.0168	0.00645	0.024913	0.0506	0.0174	0.0125	0.0718	0.0532	0.051	0.04275	0.0229803	0.1628	0.198	0.1216	0.1019	0.1083	0.0226	0.1192	0.0597759	0.3494	0.3041	0.2867	0.18	0.159	0.1626	0.2403	0.082957	0.5959	0.5627	0.5477	0.3419	0.3281	0.3369	0.4522	0.128718	0.6865	0.6908	0.6795	0.2646	0.2495	0.2589	0.471633	0.234466	0.2221
460	0.0026	-0.0248	-0.0205	0.0425	0.0195	0.0171	0.00606667	0.025691	0.0505	0.0168	0.0118	0.0729	0.0539	0.0516	0.0429167	0.0236764	0.1638	0.1581	0.1231	0.1029	0.1092	0.0226	0.113283	0.0509996	0.3527	0.3067	0.289	0.1819	0.1605	0.1641	0.242483	0.0836312	0.6012	0.5674	0.5522	0.3446	0.3304	0.3393	0.45585	0.13004	0.6917	0.6964	0.685	0.2675	0.252	0.2612	0.475633	0.236038	0.2239
465	0.00143333	-0.0263667	-0.0220667	0.0425	0.0193	0.0168	0.00526667	0.0263771	0.0500333	0.0158333	0.0106333	0.0734	0.0541	0.0516	0.0426	0.0243124	0.164733	0.157133	0.1239	0.1036	0.1099	0.0217	0.113494	0.0513324	0.355533	0.308533	0.290433	0.1833	0.1615	0.165	0.24405	0.084252	0.605633	0.571833	0.556333	0.3472	0.3327	0.3418	0.45925	0.131067	0.696633	0.701633	0.689633	0.2697	0.2539	0.2635	0.479167	0.237576	0.226433
470	0.00093333	-0.0272667	-0.0229667	0.0432	0.0195	0.0171	0.00508333	0.0270395	0.0500333	0.0301333	0.00993333	0.0745	0.0549	0.0523	0.0453	0.0223474	0.166133	0.113933	0.1255	0.1047	0.111	0.0315	0.108794	0.0437934	0.358633	0.311033	0.292633	0.1854	0.1633	0.1667	0.246283	0.084723	0.610933	0.576633	0.561133	0.3499	0.3351	0.3442	0.462983	0.132431	0.701933	0.707133	0.695033	0.2724	0.2568	0.2663	0.483267	0.238999	0.228833
475	6.6667e-05	-0.0285333	-0.0242333	0.0432	0.0192	0.0168	0.00441667	0.0275735	0.0499667	0.0144667	0.00906667	0.0749	0.0549	0.0523	0.0426	0.02553	0.167267	0.112167	0.1265	0.1053	0.1116	0.0207	0.107256	0.0479799	0.361667	0.313267	0.294567	0.1867	0.1642	0.1677	0.248017	0.0855296	0.615867	0.581267	0.565167	0.3524	0.3374	0.3468	0.466483	0.133589	0.707567	0.712867	0.700567	0.2747	0.2588	0.2684	0.48715	0.240918	0.231167
480	-0.0009	-0.0297	-0.0256	0.0437	0.0192	0.0169	0.00393333	0.0283174	0.0498	0.014	0.0081	0.0764	0.0556	0.053	0.0428167	0.0263794	0.1684	0.1146	0.1278	0.1061	0.1126	0.0399	0.111567	0.0416409	0.3646	0.3155	0.2964	0.1885	0.1656	0.169	0.249933	0.0860732	0.6204	0.5855	0.5694	0.3551	0.3397	0.3491	0.469867	0.134638	0.7122	0.7177	0.7054	0.2772	0.2611	0.2706	0.4907	0.242252	0.2334
[truncated: 7 more columns]

## Sheet: IM_Ib-M6
										Inner permeability (IM) - ONPG assay
Time (min)	100 μM								50 μM								25 μM								12.5 μM								6.25 μM								3.125 μM								E. coli control (without treatment)
	Experiment 1			Experiment 2			Mean	SD	Experiment 1			Experiment 2			Mean	SD	Experiment 1			Experiment 2			Mean	SD	Experiment 1			Experiment 2			Mean	SD	Experiment 1			Experiment 2			Mean	SD	Experiment 1			Experiment 2			Mean	SD	Experiment 1
0	-0.00513333	0.0071	0.0037	0.0034	0.0095	0.0109	0.00491111	0.00576814	0.0204667	0.0244667	0.0171	0.0055	0.0114	0.007	0.0143222	0.00759429	0.0122667	0.0132667	0.0109	0.0201	0.0061	0.0073	0.0116556	0.00499367	0.0169	0.0103	0.0113	0.0087	0.0063	0.0143	0.0113	0.00382413	0.0178667	0.0164667	0.0162667	0.0113	0.0103	0.0112	0.0139	0.00331462	0.0232667	0.0247667	0.0245667	0.0085	0.0097	0.0042	0.0158333	0.00936013	0.00166667
5	0.0079	0.0052	0.0037	0.0046	0.0081	0.0105	0.00666667	0.00258818	0.0044	0.0089	0.0106	0.0034	0.0084	0.0063	0.007	0.00278352	0.004	0.0046	0.0076	0.016	0.0058	0.007	0.0075	0.00438315	0.0115	0.0069	0.0072	0.0088	0.0063	0.0121	0.0088	0.00247386	0.0148	0.0139	0.013	0.0112	0.0106	0.0108	0.0123833	0.00176682	0.0166	0.0149	0.0167	0.0077	0.0078	0.0031	0.0111333	0.00570076	0.0072
10	0.0084	0.0058	0.0049	0.0059	0.0081	0.0099	0.00716667	0.00192215	0.005	0.0093	0.0107	0.004	0.008	0.0067	0.00728333	0.00255297	0.005	0.0057	0.0077	0.0156	0.0063	0.0071	0.0079	0.00389307	0.0111	0.0072	0.0074	0.0097	0.0073	0.0119	0.0091	0.00209476	0.0174	0.0165	0.0154	0.0121	0.0116	0.0113	0.01405	0.0026987	0.0197	0.018	0.02	0.009	0.0088	0.0037	0.0132	0.00691057	0.0067
15	0.00896667	0.0063	0.005	0.0061	0.0081	0.0098	0.00737778	0.00186341	0.00566667	0.00936667	0.0116	0.0041	0.0074	0.007	0.00752222	0.00266355	0.00616667	0.00686667	0.0074	0.0151	0.0069	0.0073	0.00828889	0.00336496	0.011	0.0071	0.0073	0.0107	0.0084	0.0127	0.00953333	0.00226863	0.0203667	0.0196667	0.0182667	0.0139	0.0134	0.0132	0.0164667	0.00332726	0.0230667	0.0214667	0.0234667	0.0099	0.0096	0.0046	0.01535	0.00826037	0.00826667
20	0.00906667	0.0062	0.005	0.0062	0.008	0.0092	0.00727778	0.0017279	0.00606667	0.00956667	0.01	0.0039	0.0068	0.0073	0.00727222	0.00226955	0.00726667	0.00786667	0.0073	0.0152	0.0076	0.0078	0.00883889	0.00312612	0.0113	0.0072	0.0074	0.0119	0.0102	0.0138	0.0103	0.00260154	0.0234667	0.0224667	0.0210667	0.0159	0.0154	0.0148	0.01885	0.00390679	0.0263667	0.0248667	0.0269667	0.0112	0.0107	0.0055	0.0176	0.00951182	0.0103667
25	0.00913333	0.006	0.0045	0.006	0.0082	0.0096	0.00723889	0.00203267	0.00663333	0.00953333	0.0097	0.0038	0.0063	0.0079	0.00731111	0.00222717	0.00843333	0.00903333	0.0071	0.0149	0.0087	0.0086	0.00946111	0.00274651	0.0116	0.0075	0.0078	0.0138	0.0121	0.0155	0.0113833	0.00320213	0.0267333	0.0256333	0.0240333	0.0189	0.0183	0.0178	0.0219	0.00401547	0.0301333	0.0285333	0.0309333	0.0123	0.0124	0.0069	0.0202	0.0108024	0.0106333
30	0.00913333	0.0056	0.0038	0.0055	0.0082	0.0098	0.00700555	0.00237827	0.00723333	0.00983333	0.0091	0.0035	0.0056	0.0082	0.00724444	0.00235727	0.00973333	0.0102333	0.0069	0.0148	0.01	0.0102	0.0103111	0.00253909	0.0121	0.0076	0.0083	0.0158	0.0141	0.0172	0.0125167	0.00393315	0.0299333	0.0290333	0.0270333	0.0218	0.021	0.0207	0.0249167	0.00422914	0.0336333	0.0321333	0.0344333	0.0135	0.0139	0.0084	0.0226667	0.0119395	0.0120333
35	0.0098	0.0059	0.0042	0.0058	0.0082	0.0097	0.00726667	0.00230796	0.0081	0.0109	0.0095	0.004	0.006	0.0085	0.00783333	0.00248005	0.0113	0.012	0.0078	0.0156	0.0109	0.0111	0.01145	0.0025018	0.0138	0.0092	0.0097	0.018	0.0165	0.0191	0.0143833	0.00421778	0.0336	0.0326	0.0306	0.0248	0.0239	0.0241	0.0282667	0.00449696	0.038	0.0363	0.0388	0.0158	0.0163	0.0108	0.026	0.0129854	0.0145
40	0.00963333	0.0053	0.0036	0.0053	0.0081	0.0097	0.00693889	0.00255938	0.00863333	0.0107333	0.0092	0.0038	0.0055	0.0088	0.00777778	0.00259021	0.0124333	0.0128333	0.0079	0.0156	0.012	0.0121	0.0121444	0.00247132	0.0146	0.0101	0.0103	0.0202	0.0188	0.0215	0.0159167	0.00499897	0.0369333	0.0360333	0.0335333	0.0282	0.0271	0.0278	0.0316	0.00442914	0.0415333	0.0399333	0.0425333	0.0171	0.0177	0.0125	0.02855	0.0141429	0.0164333
45	0.0101667	0.0052	0.0034	0.0053	0.0083	0.0097	0.00701111	0.00276033	0.00956667	0.0121667	0.0088	0.0036	0.0054	0.0093	0.00813889	0.00310322	0.0140667	0.0144667	0.0085	0.0162	0.0135	0.0134	0.0133556	0.00258574	0.016	0.0114	0.0117	0.0227	0.0215	0.024	0.0178833	0.00561263	0.0406667	0.0395667	0.0372667	0.0319	0.0309	0.0317	0.0353333	0.00435308	0.0457667	0.0443667	0.0468667	0.0193	0.0196	0.0143	0.0317	0.0154355	0.0183667
50	0.0105667	0.0052	0.0039	0.0053	0.0083	0.0098	0.00717778	0.0027496	0.0104667	0.0125667	0.0092	0.0039	0.0058	0.0098	0.00862222	0.00319205	0.0157667	0.0161667	0.0094	0.017	0.0146	0.0147	0.0146056	0.00270649	0.0176	0.0127	0.0132	0.0251	0.0241	0.0266	0.0198833	0.00619013	0.0444667	0.0434667	0.0408667	0.0358	0.0346	0.0361	0.0392167	0.00426728	0.0501667	0.0486667	0.0513667	0.0215	0.022	0.0166	0.03505	0.0165799	0.0202667
55	0.0112	0.0049	0.0031	0.005	0.0085	0.0101	0.00713333	0.00325617	0.0113	0.0134	0.009	0.0037	0.0056	0.0102	0.00886667	0.00362307	0.0174	0.0178	0.0101	0.0175	0.0159	0.016	0.0157833	0.00289787	0.0191	0.0138	0.0143	0.0279	0.0267	0.0293	0.02185	0.00699993	0.0483	0.0469	0.0445	0.0402	0.0387	0.0408	0.0432333	0.00390879	0.0546	0.053	0.056	0.0234	0.0236	0.0184	0.0381667	0.0180503	0.0232
60	0.0109667	0.0049	0.0032	0.0053	0.0085	0.0101	0.00716111	0.0031362	0.0115667	0.0152667	0.0094	0.0042	0.0057	0.0106	0.00945556	0.00403147	0.0182667	0.0185667	0.0112	0.0186	0.0174	0.0172	0.0168722	0.00284116	0.0209	0.0157	0.016	0.0305	0.0297	0.032	0.0241333	0.00749844	0.0515667	0.0502667	0.0474667	0.0448	0.043	0.0457	0.0471333	0.0032914	0.0582667	0.0568667	0.0596667	0.0255	0.0259	0.0205	0.0411167	0.0189038	0.0246667
65	0.0120667	0.0047	0.0032	0.0053	0.0085	0.0101	0.00731111	0.00345168	0.0130667	0.0156667	0.0094	0.0061	0.006	0.0111	0.0102222	0.00384706	0.0204667	0.0206667	0.0122	0.0195	0.0187	0.0186	0.0183556	0.00313615	0.0226	0.0173	0.0178	0.0333	0.0325	0.0349	0.0264	0.00810284	0.0561667	0.0547667	0.0517667	0.0496	0.0474	0.0507	0.0517333	0.00326354	0.0637667	0.0619667	0.0649667	0.0277	0.0279	0.0226	0.0448167	0.0206494	0.0275667
70	0.012	0.0052	0.0036	0.0061	0.0087	0.0102	0.00763333	0.00320416	0.0135	0.0144	0.0103	0.0053	0.0067	0.0116	0.0103	0.0036524	0.0215	0.0217	0.0146	0.0211	0.0204	0.0199	0.0198667	0.00266733	0.0253	0.0196	0.0199	0.0364	0.0359	0.0379	0.0291667	0.00855889	0.0596	0.058	0.0549	0.0551	0.0524	0.0564	0.0560667	0.00253272	0.0677	0.066	0.069	0.0307	0.0307	0.0253	0.0482333	0.0212915	0.029
75	0.0126	0.0048	0.0034	0.006	0.0091	0.0106	0.00775	0.00358204	0.0146	0.0156	0.0105	0.0055	0.0067	0.0124	0.0108833	0.00412282	0.0234	0.0237	0.0148	0.0219	0.0221	0.0216	0.02125	0.00327093	0.0269	0.0212	0.0213	0.0397	0.0392	0.0414	0.0316167	0.00954723	0.0639	0.0622	0.0591	0.061	0.0577	0.0624	0.06105	0.00229325	0.0727	0.0711	0.0743	0.0325	0.0326	0.0269	0.0516833	0.023137	0.0317
80	0.0129333	0.0048	0.0035	0.0061	0.009	0.0102	0.00775555	0.00357545	0.0152333	0.0163333	0.0106	0.0059	0.0072	0.0127	0.0113278	0.00422424	0.0248333	0.0249333	0.0159	0.023	0.0236	0.0231	0.0225611	0.00336818	0.0289	0.0232	0.0232	0.0428	0.0425	0.0444	0.0341667	0.0101683	0.0679333	0.0660333	0.0626333	0.067	0.063	0.0684	0.0658333	0.00247656	0.0774333	0.0758333	0.0788333	0.0347	0.0348	0.0293	0.05515	0.0244368	0.0335333
85	0.0135333	0.0049	0.0037	0.0064	0.0092	0.0106	0.00805555	0.00372718	0.0162333	0.0170333	0.0113	0.0064	0.0077	0.0135	0.0120278	0.00437815	0.0264333	0.0265333	0.0173	0.0243	0.0251	0.0248	0.0240778	0.00343897	0.031	0.0254	0.0251	0.046	0.0459	0.0478	0.0368667	0.0108528	0.0721333	0.0702333	0.0667333	0.0732	0.0688	0.0748	0.0709833	0.00297305	0.0823333	0.0808333	0.0838333	0.0371	0.0372	0.0317	0.0588333	0.0258372	0.0357333
90	0.0141	0.005	0.0039	0.0068	0.0092	0.0106	0.00826667	0.00380088	0.0173	0.0183	0.0119	0.007	0.0082	0.014	0.0127833	0.00463785	0.0282	0.0283	0.0189	0.0254	0.0268	0.0263	0.02565	0.00348984	0.0331	0.0273	0.027	0.0495	0.0494	0.051	0.03955	0.0116301	0.0766	0.0746	0.0709	0.0804	0.0747	0.0817	0.0764833	0.00401169	0.0877	0.086	0.0892	0.0397	0.0396	0.034	0.0627	0.0274096	0.0384
95	0.0146333	0.0051	0.0042	0.007	0.0095	0.0108	0.00853889	0.00390381	0.0182333	0.0190333	0.0125	0.0077	0.0087	0.015	0.0135278	0.00475284	0.0295333	0.0297333	0.0205	0.0266	0.0289	0.0284	0.0272778	0.00350445	0.0354	0.0294	0.0288	0.0532	0.0532	0.0548	0.0424667	0.0125696	0.0806333	0.0787333	0.0746333	0.0869	0.081	0.0886	0.08175	0.00519619	0.0928333	0.0910333	0.0943333	0.0421	0.042	0.0363	0.0664333	0.0289055	0.0407333
100	0.015	0.0053	0.0045	0.0076	0.0097	0.011	0.00885	0.00390525	0.019	0.0203	0.0132	0.0083	0.0094	0.0156	0.0143	0.00491935	0.0312	0.0311	0.0218	0.028	0.0305	0.0299	0.02875	0.00359931	0.0377	0.0317	0.031	0.0568	0.057	0.0584	0.0454333	0.0133256	0.085	0.0828	0.0788	0.0942	0.0873	0.0956	0.0872833	0.00654658	0.0981	0.0964	0.0997	0.0446	0.0444	0.0386	0.0703	0.030511	0.0436
105	0.0159333	0.0056	0.005	0.0081	0.0099	0.0112	0.00928889	0.00403956	0.0200333	0.0217333	0.014	0.0092	0.0102	0.0164	0.0152611	0.00509712	0.0330333	0.0329333	0.0235	0.0295	0.0324	0.0319	0.0305444	0.00368502	0.0399	0.0339	0.0332	0.0606	0.0607	0.0619	0.0483667	0.0141132	0.0896333	0.0874333	0.0830333	0.1014	0.094	0.1031	0.0931	0.00793936	0.103733	0.101933	0.105333	0.0472	0.0471	0.0411	0.0744	0.0321541	0.0461333
110	0.0167333	0.006	0.0055	0.0088	0.0101	0.0113	0.00973889	0.00410655	0.0210333	0.0230333	0.015	0.01	0.0111	0.017	0.0161944	0.00522657	0.0345333	0.0345333	0.0251	0.0311	0.0342	0.0336	0.0321778	0.00370043	0.0424	0.0364	0.0355	0.0642	0.0647	0.0655	0.05145	0.0148212	0.0940333	0.0919333	0.0872333	0.109	0.1005	0.1104	0.09885	0.00943541	0.109333	0.107633	0.110933	0.0499	0.0495	0.0436	0.0784833	0.0338477	0.0482333
115	0.0176	0.0062	0.006	0.0091	0.0103	0.0117	0.01015	0.00428614	0.0222	0.0245	0.0158	0.0107	0.0117	0.0181	0.0171667	0.00554172	0.0365	0.0363	0.027	0.0326	0.0363	0.0357	0.0340667	0.00375908	0.0446	0.0383	0.0376	0.0684	0.0688	0.07	0.0546167	0.0160245	0.099	0.0967	0.0918	0.1168	0.1076	0.1183	0.105033	0.0109728	0.1154	0.1137	0.117	0.0525	0.0521	0.046	0.0827833	0.0357828	0.0506
120	0.018	0.0065	0.0065	0.0097	0.0106	0.0122	0.0105833	0.00428365	0.0229	0.0248	0.0165	0.0152	0.0127	0.0189	0.0185	0.00464198	0.0378	0.0377	0.0285	0.0339	0.0382	0.0374	0.0355833	0.00380916	0.0468	0.0406	0.0397	0.0719	0.0727	0.0738	0.0575833	0.0168582	0.1033	0.101	0.096	0.1236	0.1153	0.1256	0.1108	0.0124456	0.1211	0.1193	0.1224	0.055	0.0545	0.0485	0.0868	0.037474	0.0532
125	0.0188667	0.0067	0.0069	0.0102	0.0108	0.0124	0.0109778	0.00446814	0.0237667	0.0258667	0.0174	0.0187	0.0134	0.0198	0.0198222	0.00448254	0.0394667	0.0392667	0.0304	0.0355	0.0401	0.0395	0.0373722	0.00379634	0.0494	0.0429	0.0415	0.076	0.0767	0.0778	0.0607167	0.0178643	0.108067	0.105467	0.100267	0.1306	0.1212	0.1332	0.116467	0.0138287	0.127067	0.125367	0.128467	0.0577	0.0569	0.0511	0.0911	0.0393682	0.0556667
130	0.0195	0.0071	0.0075	0.0109	0.0111	0.0125	0.0114333	0.00449118	0.0246	0.0281	0.0183	0.0135	0.0144	0.0206	0.0199167	0.00571994	0.0408	0.0407	0.032	0.0371	0.0418	0.041	0.0389	0.00375553	0.052	0.0453	0.0439	0.0796	0.0807	0.0813	0.0638	0.0185418	0.1128	0.1101	0.1045	0.1375	0.128	0.1403	0.1222	0.0151222	0.1332	0.1314	0.1344	0.0605	0.0598	0.0535	0.0954667	0.041199	0.0582
135	0.0203333	0.0078	0.0084	0.0119	0.011	0.0128	0.0120389	0.00450966	0.0253333	0.0264333	0.0197	0.015	0.0157	0.0211	0.0205444	0.00475066	0.0424333	0.0422333	0.034	0.0391	0.0433	0.0428	0.0406444	0.00357651	0.0544	0.048	0.0463	0.0832	0.0844	0.0849	0.0668667	0.0191507	0.117333	0.114733	0.109033	0.1445	0.1346	0.1474	0.127933	0.0163808	0.139333	0.137633	0.140633	0.0635	0.0627	0.0564	0.100033	0.0429859	0.0606333
140	0.0209	0.0077	0.0085	0.0121	0.0111	0.0128	0.0121833	0.00471611	0.0263	0.0274	0.0201	0.0152	0.016	0.022	0.0211667	0.00508593	0.0439	0.0438	0.0355	0.0403	0.0451	0.0446	0.0422	0.00369107	0.0566	0.0499	0.0483	0.087	0.0883	0.0885	0.0697667	0.0201011	0.1222	0.1195	0.1136	0.1518	0.1413	0.1549	0.133883	0.0177342	0.1456	0.144	0.147	0.066	0.0649	0.0585	0.104333	0.0452149	0.0632
145	0.0214333	0.0084	0.0094	0.013	0.012	0.0136	0.0129722	0.00461728	0.0270333	0.0280333	0.0217	0.0164	0.0176	0.0232	0.0223278	0.00476111	0.0454333	0.0451333	0.0375	0.0423	0.0474	0.0468	0.0440944	0.00368308	0.0592	0.0525	0.0505	0.0913	0.0928	0.0928	0.0731833	0.0211457	0.126833	0.124233	0.117833	0.1594	0.1487	0.1625	0.139917	0.0193472	0.152133	0.150233	0.153133	0.069	0.0678	0.0614	0.10895	0.0470566	0.0660333
150	0.0226	0.0086	0.0099	0.0136	0.0117	0.0134	0.0133	0.0049558	0.0281	0.0293	0.0224	0.0173	0.0184	0.0238	0.0232167	0.00490037	0.0471	0.0468	0.039	0.0437	0.0488	0.0481	0.0455833	0.0036701	0.0616	0.0546	0.0527	0.0944	0.0962	0.0964	0.0759833	0.021776	0.1321	0.1292	0.1226	0.1658	0.1549	0.1691	0.145617	0.0201345	0.1589	0.157	0.1596	0.0715	0.0711	0.0637	0.113633	0.0492348	0.0688
155	0.0231333	0.0094	0.0107	0.0144	0.0121	0.0139	0.0139389	0.00488314	0.0285333	0.0300333	0.0235	0.0186	0.0196	0.0246	0.0241444	0.00460341	0.0482333	0.0480333	0.0411	0.0456	0.0506	0.05	0.0472611	0.00349027	0.0645	0.0571	0.0555	0.0984	0.1002	0.1009	0.0794333	0.0225672	0.136533	0.133733	0.126833	0.1732	0.1619	0.1768	0.1515	0.0217589	0.165133	0.163233	0.165733	0.0747	0.0732	0.0665	0.118083	0.0511473	0.0709333
160	0.0238667	0.0096	0.0112	0.0149	0.0124	0.014	0.0143278	0.00504533	0.0294667	0.0314667	0.0244	0.0192	0.0202	0.0253	0.0250056	0.00487645	0.0500667	0.0497667	0.0426	0.0469	0.0523	0.0516	0.0488722	0.00359576	0.0665	0.0593	0.0573	0.1021	0.104	0.1047	0.0823167	0.0235301	0.141667	0.138767	0.131567	0.1806	0.1684	0.1844	0.157567	0.0230225	0.172167	0.170267	0.172567	0.077	0.0756	0.0686	0.1227	0.0537214	0.0735667
165	0.0246333	0.0102	0.012	0.0158	0.0126	0.0144	0.0149389	0.00512989	0.0301333	0.0320333	0.0254	0.0204	0.0215	0.0261	0.0259278	0.00459204	0.0514333	0.0510333	0.0444	0.0489	0.0537	0.0529	0.0503944	0.0033722	0.0689	0.0616	0.0597	0.1054	0.1078	0.1081	0.08525	0.0241499	0.146433	0.143433	0.135933	0.1875	0.1747	0.1908	0.163133	0.0240823	0.178833	0.176833	0.179133	0.0799	0.0783	0.0713	0.127383	0.0558205	0.0761333
170	0.0252	0.0105	0.0125	0.0162	0.0127	0.0148	0.0153167	0.00522893	0.0305	0.0324	0.0263	0.0212	0.0224	0.027	0.0266333	0.00437935	0.0525	0.0522	0.0461	0.0503	0.0554	0.0547	0.0518667	0.00336848	0.0705	0.064	0.0614	0.1091	0.1114	0.112	0.0880667	0.0251339	0.1511	0.148	0.1402	0.1948	0.1814	0.1982	0.16895	0.0255455	0.1852	0.1833	0.1855	0.0825	0.0807	0.0739	0.13185	0.0579337	0.0787
175	0.0285	0.0106	0.0126	0.0167	0.0128	0.0147	0.0159833	0.0064713	0.0313	0.0329	0.0269	0.022	0.023	0.0273	0.0272333	0.00433759	0.0539	0.0536	0.0476	0.0516	0.0567	0.056	0.0532333	0.00330616	0.0732	0.0657	0.0637	0.1123	0.1148	0.1151	0.0908	0.0257018	0.1561	0.1527	0.1449	0.2008	0.1881	0.2045	0.174517	0.026331	0.1921	0.19	0.192	0.0848	0.083	0.0759	0.1363	0.0604005	0.0814
180	0.0304333	0.0112	0.0137	0.0174	0.0126	0.0148	0.0166889	0.00705356	0.0323333	0.0338333	0.028	0.0231	0.0242	0.0279	0.0282278	0.00426507	0.0556333	0.0553333	0.0493	0.0536	0.0579	0.0576	0.0548944	0.00316434	0.0752	0.0681	0.0656	0.1155	0.1183	0.1185	0.0935333	0.0263913	0.161433	0.158233	0.149633	0.2074	0.1933	0.2108	0.180133	0.0268955	0.199433	0.197233	0.199033	0.0877	0.0859	0.0785	0.1413	0.0628126	0.0841333
185	0.0275667	0.012	0.0144	0.0185	0.0128	0.015	0.0167111	0.00577588	0.0328667	0.0346667	0.0293	0.0247	0.0256	0.0284	0.0292556	0.00392862	0.0569667	0.0566667	0.0515	0.0554	0.0592	0.0587	0.0564056	0.00277604	0.0783	0.0708	0.0682	0.1187	0.1216	0.1213	0.0964833	0.0265726	0.166167	0.162867	0.154167	0.2133	0.199	0.2168	0.185383	0.0275772	0.206267	0.203967	0.205467	0.0909	0.0887	0.0815	0.146133	0.0648196	0.0867667
190	0.0283	0.0122	0.0148	0.0189	0.0126	0.015	0.0169667	0.00604207	0.0337	0.0362	0.0299	0.0249	0.0263	0.0286	0.0299333	0.00433067	0.0584	0.0581	0.0528	0.0569	0.0601	0.0599	0.0577	0.00267955	0.0803	0.0727	0.0704	0.1216	0.1247	0.1248	0.0990833	0.0271889	0.1712	0.1676	0.1589	0.2191	0.2049	0.2231	0.1908	0.0282241	0.2134	0.211	0.2123	0.0933	0.091	0.0834	0.150733	0.0674538	0.0891
195	0.0286333	0.0123	0.0151	0.0193	0.0125	0.0151	0.0171556	0.00616505	0.0338333	0.0353333	0.0308	0.0258	0.027	0.0291	0.0303111	0.00375894	0.0592333	0.0588333	0.054	0.0581	0.0613	0.061	0.0587444	0.00263782	0.0821	0.0746	0.0717	0.1245	0.128	0.1279	0.101467	0.0279865	0.175733	0.172233	0.162933	0.225	0.2105	0.2295	0.195983	0.029129	0.219933	0.217433	0.218433	0.0955	0.0932	0.0858	0.15505	0.0696938	0.0912333
200	0.0293333	0.0129	0.016	0.0202	0.0126	0.0154	0.0177389	0.00630564	0.0345333	0.0361333	0.0318	0.0269	0.0284	0.0298	0.0312611	0.00357984	0.0607333	0.0603333	0.0561	0.0599	0.0627	0.0623	0.0603444	0.00235529	0.084	0.077	0.0739	0.1279	0.1314	0.1315	0.104283	0.0286801	0.180833	0.177133	0.167633	0.2315	0.2167	0.2359	0.201617	0.0299403	0.227133	0.224433	0.225233	0.0983	0.096	0.0885	0.159933	0.0720126	0.0943333
205	0.0296333	0.0131	0.0164	0.0206	0.0127	0.0152	0.0179389	0.00639644	0.0346333	0.0364333	0.0327	0.0293	0.029	0.0302	0.0320444	0.00305277	0.0616333	0.0612333	0.0576	0.0613	0.0637	0.0633	0.0614611	0.00216378	0.0864	0.0789	0.0762	0.1309	0.1346	0.1351	0.107017	0.0292752	0.185233	0.181733	0.171933	0.2379	0.2222	0.242	0.206833	0.0308303	0.233633	0.230933	0.231533	0.1007	0.0982	0.0906	0.164267	0.0743146	0.0962333
210	0.0303333	0.0138	0.0171	0.0216	0.0128	0.0157	0.0185556	0.00654216	0.0351333	0.0369333	0.034	0.0338	0.0303	0.0307	0.0334778	0.00256408	0.0627333	0.0624333	0.0595	0.0632	0.0651	0.0648	0.0629611	0.00201609	0.089	0.0813	0.0784	0.1339	0.1379	0.1386	0.10985	0.0297681	0.190133	0.186633	0.176333	0.2441	0.2281	0.2485	0.2123	0.0316704	0.240633	0.237833	0.238133	0.1038	0.1008	0.0931	0.16905	0.0765661	0.0987333
215	0.0312	0.0138	0.0174	0.0219	0.0126	0.0155	0.0187333	0.00692291	0.0361	0.0379	0.0343	0.0373	0.031	0.0308	0.0345667	0.00309559	0.0644	0.064	0.0607	0.0644	0.0658	0.0657	0.0641667	0.00185329	0.0907	0.0831	0.08	0.1364	0.1406	0.142	0.112133	0.0304175	0.1955	0.1917	0.1812	0.2496	0.2336	0.2546	0.2177	0.032041	0.248	0.2451	0.2451	0.1059	0.1031	0.0952	0.173733	0.0793219	0.102
220	0.0343333	0.0142	0.0179	0.0224	0.012	0.0151	0.0193222	0.00817934	0.0365333	0.0385333	0.0352	0.0304	0.032	0.0308	0.0339111	0.00333351	0.0655333	0.0653333	0.0622	0.0658	0.0666	0.0666	0.0653444	0.00162995	0.0927	0.0853	0.0821	0.1389	0.1433	0.1447	0.1145	0.0307066	0.200333	0.196533	0.185633	0.2545	0.2384	0.2598	0.222533	0.0322269	0.255233	0.252033	0.251833	0.1083	0.1055	0.0975	0.1784	0.0818424	0.104233
225	0.0324667	0.0148	0.0187	0.0233	0.0118	0.015	0.0193444	0.00754585	0.0366667	0.0386667	0.0363	0.0315	0.0332	0.031	0.0345556	0.00310538	0.0664667	0.0662667	0.0665	0.0676	0.0673	0.0674	0.0669222	0.000573745	0.0954	0.0875	0.0845	0.1415	0.1462	0.1476	0.117117	0.0309265	0.205067	0.200967	0.189867	0.2603	0.2437	0.2656	0.227583	0.0329041	0.261767	0.258467	0.258167	0.1112	0.1081	0.1	0.18295	0.0839091	0.105967
230	0.0329667	0.0148	0.0188	0.0236	0.0115	0.0147	0.0193944	0.00784493	0.0370667	0.0393667	0.0371	0.0394	0.0337	0.0311	0.0362889	0.0032876	0.0674667	0.0672667	0.0654	0.0688	0.068	0.0682	0.0675222	0.0011741	0.0969	0.0891	0.0857	0.1438	0.1489	0.1503	0.119117	0.0315594	0.209867	0.205667	0.194267	0.2648	0.2482	0.2705	0.232217	0.0329466	0.268667	0.265267	0.264667	0.1132	0.1101	0.102	0.187317	0.0865005	0.108667
235	0.0337667	0.0157	0.0199	0.0247	0.0115	0.0148	0.0200611	0.00811639	0.0376667	0.0401667	0.0382	0.0334	0.0352	0.0315	0.0360222	0.00324426	0.0688667	0.0684667	0.0672	0.0709	0.069	0.0694	0.0689722	0.00120893	0.0997	0.0918	0.0883	0.1463	0.1517	0.153	0.1218	0.0315543	0.214767	0.210467	0.198767	0.2695	0.2532	0.2761	0.237133	0.0331889	0.275767	0.272267	0.271267	0.1163	0.1138	0.1049	0.192383	0.0885145	0.111167
240	0.0341	0.0157	0.02	0.0248	0.0109	0.0146	0.0200167	0.00839414	0.0379	0.0406	0.0386	0.0338	0.0358	0.0313	0.0363333	0.00340098	0.0698	0.0696	0.0684	0.072	0.0694	0.07	0.0698667	0.00118434	0.101	0.0934	0.0896	0.1486	0.1542	0.156	0.1238	0.032217	0.2195	0.2151	0.2033	0.2741	0.2577	0.2813	0.241833	0.033313	0.2827	0.2788	0.2777	0.1184	0.1149	0.1065	0.1965	0.0912747	0.1134
245	0.0347333	0.0161	0.0206	0.0255	0.0105	0.0144	0.0203056	0.00876289	0.0383333	0.0411333	0.0396	0.0347	0.0368	0.0315	0.0370111	0.00349861	0.0709333	0.0707333	0.0701	0.0735	0.0702	0.0708	0.0710444	0.0012493	0.1032	0.0955	0.0917	0.151	0.1569	0.1598	0.12635	0.032705	0.224433	0.219933	0.207633	0.2792	0.2629	0.2865	0.246767	0.0335892	0.289733	0.285633	0.284033	0.121	0.1174	0.1089	0.201117	0.0935973	0.116333
250	0.0354667	0.0165	0.0211	0.0261	0.0101	0.0141	0.0205611	0.00917408	0.0387667	0.0415667	0.0405	0.0357	0.0377	0.0316	0.0376389	0.00360878	0.0719667	0.0717667	0.0715	0.0751	0.0707	0.0715	0.0720889	0.00153676	0.1051	0.0977	0.094	0.1531	0.1593	0.1619	0.128517	0.0327286	0.229267	0.224667	0.212167	0.2833	0.2668	0.2909	0.251183	0.0333423	0.296667	0.292367	0.290567	0.1235	0.1197	0.1112	0.205667	0.0959911	0.118767
255	0.0362333	0.0173	0.022	0.0271	0.0095	0.0137	0.0209722	0.0096901	0.0389333	0.0423333	0.0419	0.037	0.0392	0.0314	0.0384611	0.00398956	0.0730333	0.0728333	0.0736	0.077	0.0711	0.0722	0.0732944	0.00200593	0.1073	0.0999	0.096	0.1549	0.1616	0.1646	0.130717	0.0328328	0.234133	0.229233	0.216633	0.2876	0.2711	0.2961	0.2558	0.0334026	0.303333	0.299033	0.296733	0.1263	0.1224	0.1139	0.210283	0.098056	0.121333
260	0.0379333	0.017	0.0218	0.0271	0.0088	0.0135	0.0210222	0.0104468	0.0388333	0.0426333	0.0424	0.0479	0.0396	0.0314	0.0404611	0.00546461	0.0738333	0.0735333	0.0744	0.0779	0.0716	0.0729	0.0740278	0.00212513	0.1086	0.1013	0.097	0.1571	0.164	0.1675	0.132583	0.0335478	0.238533	0.233733	0.220633	0.2916	0.2754	0.3008	0.260117	0.0334687	0.309933	0.305333	0.302733	0.1279	0.1241	0.1157	0.214283	0.100575	0.123633
265	0.0369	0.0181	0.023	0.0282	0.0084	0.0132	0.0213	0.0103549	0.0395	0.0434	0.0436	0.0466	0.0412	0.0313	0.0409333	0.00529591	0.075	0.0749	0.0765	0.0801	0.0717	0.0733	0.07525	0.00288704	0.1113	0.104	0.0997	0.1587	0.1661	0.1701	0.134983	0.0332556	0.2437	0.2387	0.2254	0.2956	0.2796	0.3056	0.264767	0.0331997	0.3172	0.3123	0.3095	0.1312	0.1271	0.1186	0.219317	0.102735	0.1263
270	0.0373333	0.018	0.0229	0.0284	0.008	0.013	0.0212722	0.0106462	0.0394333	0.0434333	0.0443	0.0393	0.0416	0.0313	0.0398944	0.00467487	0.0757333	0.0757333	0.0775	0.0809	0.0723	0.0741	0.0760444	0.00295602	0.1129	0.1054	0.101	0.1606	0.1685	0.1729	0.136883	0.0338033	0.248233	0.243133	0.229533	0.2997	0.2836	0.3103	0.269083	0.0332243	0.323633	0.318633	0.315533	0.133	0.1289	0.1201	0.2233	0.105241	0.128833
275	0.0377	0.0184	0.0234	0.0289	0.0077	0.0127	0.0214667	0.0109389	0.0397	0.0439	0.0451	0.04	0.0426	0.0314	0.04045	0.00491559	0.0769	0.0767	0.079	0.0825	0.0728	0.0748	0.0771167	0.00336893	0.115	0.1072	0.1031	0.1627	0.1708	0.176	0.139133	0.0341112	0.2529	0.2478	0.2339	0.304	0.2879	0.3151	0.2736	0.0332299	0.3307	0.3251	0.3217	0.1355	0.1311	0.1219	0.227667	0.107664	0.1319
280	0.0382	0.0189	0.0243	0.0296	0.0065	0.0119	0.0215667	0.0116296	0.0397	0.0441	0.0457	0.041	0.0437	0.0309	0.04085	0.00533957	0.0775	0.0774	0.0806	0.084	0.0727	0.075	0.0778667	0.00400882	0.1171	0.1093	0.1055	0.1643	0.1727	0.1784	0.141217	0.0340077	0.2576	0.2522	0.238	0.3071	0.2911	0.3189	0.277483	0.0327763	0.337	0.3316	0.3278	0.138	0.1335	0.1244	0.23205	0.109762	0.1341
285	0.0387	0.0194	0.0247	0.0304	0.006	0.0116	0.0218	0.0120617	0.0399	0.0446	0.047	0.0419	0.0448	0.0309	0.0415167	0.00575896	0.0787	0.0786	0.0825	0.0856	0.0732	0.0756	0.0790333	0.00450007	0.119	0.1113	0.1076	0.166	0.1749	0.1813	0.14335	0.034196	0.2623	0.257	0.2424	0.3111	0.2951	0.3235	0.2819	0.0326247	0.344	0.3381	0.3343	0.1407	0.1361	0.127	0.2367	0.111975	0.1362
290	0.0392	0.0195	0.025	0.0308	0.0054	0.0112	0.02185	0.0124948	0.0401	0.0454	0.0476	0.0451	0.0457	0.0308	0.04245	0.00622985	0.0796	0.0796	0.0835	0.087	0.0732	0.076	0.0798167	0.00497209	0.121	0.1132	0.1091	0.1676	0.1768	0.1839	0.145267	0.0343827	0.2672	0.2617	0.2468	0.3147	0.2988	0.3278	0.286167	0.032296	0.3505	0.3445	0.3401	0.143	0.1382	0.1288	0.24085	0.114266	0.1391
295	0.0396	0.0199	0.0255	0.0314	0.0048	0.011	0.0220333	0.0128966	0.04	0.0451	0.0485	0.0527	0.0465	0.0308	0.0439333	0.00766307	0.0802	0.0802	0.085	0.0886	0.0737	0.0767	0.0807333	0.00541098	0.1227	0.115	0.1107	0.1693	0.179	0.1867	0.147233	0.0347253	0.2716	0.2661	0.251	0.3182	0.3025	0.3321	0.29025	0.032107	0.3569	0.3507	0.346	0.1452	0.1405	0.1308	0.245017	0.116462	0.1416
300	0.0402667	0.0202	0.0256	0.0319	0.0038	0.0103	0.0220111	0.0135352	0.0404667	0.0459667	0.0491	0.0442	0.0475	0.0303	0.0429222	0.00686109	0.0814667	0.0815667	0.0864	0.0898	0.0736	0.0768	0.0816056	0.00595548	0.1246	0.1169	0.1128	0.1705	0.1806	0.1892	0.1491	0.0346785	0.276567	0.270867	0.255567	0.3213	0.3058	0.3361	0.294367	0.0315351	0.363967	0.357267	0.352567	0.1474	0.1426	0.133	0.249467	0.118965	0.144867
305	0.0408	0.0208	0.0265	0.0326	0.0031	0.0098	0.0222667	0.0140934	0.0405	0.0464	0.0503	0.0508	0.0488	0.0303	0.0445167	0.00791288	0.0822	0.0824	0.0881	0.0916	0.0738	0.0776	0.0826167	0.00654046	0.1268	0.1191	0.1149	0.1722	0.1826	0.1922	0.1513	0.034789	0.2814	0.2755	0.2598	0.3253	0.3096	0.3403	0.29865	0.0313294	0.3706	0.3637	0.3585	0.1502	0.145	0.1353	0.253883	0.121074	0.1473
310	0.0411667	0.0214	0.0271	0.0333	0.0026	0.0095	0.0225111	0.0145084	0.0403667	0.0443667	0.0513	0.0462	0.0499	0.0301	0.0437056	0.0077326	0.0828667	0.0830667	0.0896	0.0931	0.074	0.0779	0.0834222	0.00709271	0.1287	0.1211	0.1168	0.1737	0.1846	0.1948	0.153283	0.0349066	0.285767	0.279767	0.263967	0.3287	0.313	0.3444	0.3026	0.031093	0.376867	0.369667	0.364067	0.1527	0.1474	0.1375	0.258033	0.123036	0.150167
315	0.0418	0.0211	0.027	0.0333	0.0013	0.0087	0.0222	0.0151702	0.0405	0.0447	0.0514	0.0464	0.0502	0.0295	0.0437833	0.00802083	0.0838	0.0839	0.0905	0.0942	0.0738	0.0778	0.084	0.00760026	0.1299	0.1223	0.118	0.1746	0.186	0.1971	0.15465	0.0351714	0.2905	0.2842	0.2682	0.331	0.3158	0.3478	0.30625	0.0303718	0.3835	0.3759	0.3701	0.1544	0.149	0.1391	0.262	0.125596	0.1526
320	0.0420333	0.0218	0.0277	0.0342	0.0007	0.0082	0.0224389	0.0156568	0.0405333	0.0448333	0.0526	0.0482	0.0516	0.0293	0.0445111	0.00867865	0.0846333	0.0847333	0.0922	0.0958	0.0738	0.0782	0.0848944	0.00824983	0.1325	0.1247	0.12	0.1759	0.1878	0.1996	0.15675	0.0350222	0.295033	0.288633	0.272433	0.3342	0.3189	0.3515	0.310117	0.0299293	0.389733	0.382033	0.375933	0.1573	0.1517	0.1415	0.266367	0.127467	0.155633
325	0.0425333	0.0221	0.0281	0.0348	0	0.0077	0.0225389	0.0161829	0.0405333	0.0449333	0.0535	0.0488	0.0528	0.0292	0.0449611	0.00913364	0.0852333	0.0856333	0.0937	0.0974	0.0738	0.0785	0.0857111	0.00888326	0.1345	0.1265	0.1218	0.1771	0.1893	0.2023	0.158583	0.0350995	0.299633	0.293233	0.276633	0.3371	0.322	0.3553	0.313983	0.0294524	0.396233	0.388133	0.381833	0.1595	0.1539	0.1437	0.27055	0.129643	0.157633
330	0.0429667	0.0224	0.0285	0.0352	-0.0011	0.0072	0.0225278	0.0167764	0.0405667	0.0452667	0.0542	0.0494	0.0536	0.0287	0.0452889	0.00962159	0.0860667	0.0863667	0.095	0.0986	0.0738	0.0789	0.0864556	0.00935846	0.1361	0.1283	0.1236	0.1783	0.191	0.2054	0.16045	0.0353748	0.304267	0.297667	0.280767	0.3402	0.3251	0.3591	0.31785	0.0290541	0.402767	0.394267	0.387667	0.1617	0.1559	0.1457	0.274667	0.131896	0.160267
335	0.0429333	0.0225	0.0287	0.0356	-0.0016	0.0068	0.0224889	0.017058	0.0402333	0.0453333	0.0549	0.0499	0.0544	0.0287	0.0455778	0.00996894	0.0865333	0.0869333	0.0961	0.0999	0.074	0.0793	0.0871278	0.00977378	0.1378	0.1298	0.125	0.1799	0.1928	0.2084	0.162283	0.0358134	0.308633	0.301633	0.284633	0.3434	0.3283	0.363	0.3216	0.0288701	0.408433	0.400033	0.392833	0.1637	0.1579	0.1474	0.278383	0.133892	0.162533
340	0.0431	0.023	0.0291	0.0362	-0.003	0.0059	0.0223833	0.0177853	0.0398	0.0453	0.0556	0.0508	0.0554	0.0279	0.0458	0.0106758	0.0869	0.0874	0.0974	0.1013	0.0733	0.0791	0.0875667	0.0105924	0.1395	0.1316	0.1267	0.1803	0.1938	0.2101	0.163667	0.0355516	0.3128	0.306	0.2887	0.3451	0.3305	0.366	0.32485	0.0280808	0.4145	0.4057	0.3982	0.1661	0.161	0.1496	0.282517	0.135619	0.1646
345	0.0433667	0.0231	0.0293	0.0365	-0.0039	0.0053	0.0222778	0.0182785	0.0395667	0.0454667	0.0564	0.0522	0.0563	0.0278	0.0462889	0.0111812	0.0875667	0.0879667	0.0987	0.1026	0.0733	0.0794	0.0882556	0.011113	0.1414	0.1334	0.1284	0.1812	0.1953	0.2129	0.165433	0.03569	0.317267	0.310167	0.292667	0.3479	0.3333	0.3695	0.328467	0.0276648	0.420667	0.411467	0.403767	0.1683	0.1632	0.1514	0.286467	0.137692	0.167167
350	0.044	0.0231	0.0295	0.0368	-0.0048	0.0046	0.0222	0.0188746	0.0397	0.0458	0.0569	0.0662	0.057	0.0274	0.0488333	0.0140383	0.0885	0.0891	0.0998	0.1039	0.073	0.0797	0.089	0.0116739	0.1433	0.1349	0.1297	0.1823	0.1969	0.2156	0.167117	0.0359816	0.322	0.3149	0.2973	0.3505	0.3362	0.3731	0.332333	0.0269998	0.4272	0.4176	0.4095	0.1703	0.1639	0.153	0.29025	0.140274	0.17
355	0.0440667	0.0233	0.0297	0.0372	-0.0057	0.0042	0.0221278	0.0193028	0.0390667	0.0449667	0.0574	0.0528	0.0578	0.0271	0.0465222	0.0120013	0.0884667	0.0892667	0.101	0.1051	0.073	0.0799	0.0894556	0.0121748	0.1447	0.1365	0.1313	0.1833	0.1984	0.2184	0.168767	0.0362682	0.325867	0.318467	0.300567	0.3532	0.339	0.3765	0.3356	0.0268691	0.432567	0.422867	0.414567	0.1725	0.1659	0.1548	0.293867	0.142051	0.172167
360	0.0446	0.0238	0.0302	0.0378	-0.0068	0.0035	0.0221833	0.0200118	0.0392	0.0451	0.0585	0.0535	0.059	0.0266	0.0469833	0.0126421	0.0895	0.0902	0.1024	0.1065	0.0726	0.0798	0.0901667	0.0129068	0.1463	0.1383	0.1331	0.1839	0.1996	0.2208	0.170333	0.0362699	0.3306	0.3233	0.3051	0.3552	0.3411	0.3797	0.339167	0.0260363	0.4391	0.429	0.4203	0.1746	0.168	0.1567	0.29795	0.144306	0.175
365	0.0445333	0.0239	0.0304	0.0382	-0.0077	0.0029	0.0220389	0.0204512	0.0386333	0.0446333	0.059	0.0549	0.0598	0.0263	0.0472111	0.0132218	0.0897333	0.0905333	0.1035	0.1078	0.0724	0.0799	0.0906444	0.0134813	0.148	0.1398	0.1345	0.1848	0.2009	0.2233	0.171883	0.0364685	0.334533	0.326933	0.308733	0.3574	0.3437	0.3828	0.34235	0.0256647	0.444733	0.434133	0.425033	0.1767	0.17	0.1585	0.301517	0.146071	0.177133
370	0.0449667	0.0245	0.0312	0.0389	-0.0088	0.0022	0.0221611	0.0211872	0.0385667	0.0447667	0.0599	0.0552	0.0611	0.0256	0.0475222	0.0138917	0.0903667	0.0912667	0.1052	0.1095	0.0722	0.0801	0.0914389	0.014251	0.1497	0.1419	0.1367	0.1855	0.2022	0.226	0.173667	0.03645	0.339067	0.331367	0.312967	0.3596	0.3461	0.3858	0.345817	0.0249889	0.450767	0.439867	0.430567	0.1792	0.1724	0.1609	0.305617	0.147902	0.179967
375	0.0451667	0.0246	0.0313	0.0392	-0.0098	0.0015	0.0219944	0.021713	0.0380667	0.0443667	0.0607	0.0558	0.0619	0.0253	0.0476889	0.0144355	0.0905667	0.0915667	0.1062	0.1106	0.0717	0.0802	0.0918056	0.0148388	0.1515	0.1434	0.138	0.1864	0.2035	0.2287	0.17525	0.0367296	0.343067	0.335267	0.316667	0.362	0.3486	0.3892	0.349133	0.0247158	0.456367	0.445167	0.435567	0.1812	0.1743	0.1628	0.309233	0.149752	0.181867
380	0.0455	0.025	0.0317	0.0398	-0.011	0.0008	0.0219667	0.0224081	0.0377	0.0444	0.0615	0.0567	0.0629	0.0248	0.048	0.0150814	0.0911	0.0922	0.1076	0.1122	0.0713	0.0801	0.0924167	0.0156289	0.1532	0.145	0.1397	0.1868	0.2045	0.2312	0.176733	0.0368001	0.3474	0.3394	0.3206	0.3636	0.3507	0.3922	0.352317	0.024156	0.4622	0.4508	0.4411	0.1835	0.1765	0.1649	0.313167	0.151654	0.1844
385	0.0458333	0.0253	0.0319	0.0403	-0.0123	-0.0001	0.0218222	0.0231367	0.0373333	0.0441333	0.0622	0.0575	0.0639	0.0243	0.0482278	0.015715	0.0916333	0.0928333	0.1089	0.1136	0.0707	0.0801	0.0929611	0.0163875	0.1551	0.1468	0.1414	0.1872	0.2055	0.2336	0.178267	0.0367947	0.351633	0.343633	0.324633	0.3654	0.3525	0.395	0.355467	0.0235617	0.468033	0.456133	0.445933	0.1857	0.1784	0.1669	0.31685	0.153475	0.186833
390	0.0462333	0.0254	0.0321	0.0408	-0.0131	-0.0005	0.0218222	0.0236319	0.0369333	0.0474333	0.0628	0.0579	0.0647	0.024	0.0489611	0.0160573	0.0920333	0.0933333	0.1102	0.1147	0.0705	0.0804	0.0935278	0.0169181	0.1564	0.1483	0.1429	0.188	0.2068	0.2365	0.179817	0.0371821	0.355933	0.347733	0.328433	0.3677	0.3552	0.3981	0.35885	0.0231925	0.473533	0.461633	0.451133	0.1877	0.1805	0.1688	0.32055	0.155339	0.189433
395	0.0463667	0.0255	0.0322	0.041	-0.0144	-0.0014	0.0215444	0.0242582	0.0365667	0.0437667	0.0631	0.0587	0.0655	0.0233	0.0484889	0.0167693	0.0925667	0.0937667	0.1114	0.116	0.0701	0.0803	0.0940222	0.0175941	0.1578	0.1498	0.1445	0.1884	0.2078	0.2391	0.181233	0.0373958	0.360067	0.351767	0.332367	0.3694	0.357	0.4008	0.3619	0.0226792	0.479267	0.466767	0.456067	0.1896	0.1821	0.1703	0.324017	0.157324	0.191767
400	0.0465333	0.0258	0.0327	0.0415	-0.0152	-0.0019	0.0215722	0.0247589	0.0362333	0.0434333	0.0636	0.0593	0.0665	0.0231	0.0486944	0.0172611	0.0928333	0.0941333	0.1125	0.1173	0.0698	0.0805	0.0945111	0.0181815	0.1593	0.1514	0.1462	0.1892	0.2091	0.2417	0.182817	0.0376288	0.364233	0.355733	0.336133	0.3716	0.3593	0.4039	0.36515	0.0224003	0.484833	0.472133	0.461133	0.1917	0.1841	0.1725	0.327733	0.159098	0.194533
405	0.0469333	0.0255	0.0323	0.0414	-0.0165	-0.0027	0.0211556	0.0253157	0.0363333	0.0435333	0.0638	0.0595	0.067	0.0226	0.0487944	0.0175518	0.0935333	0.0950333	0.1131	0.1181	0.0691	0.0804	0.0948778	0.0186936	0.1606	0.1525	0.1473	0.1896	0.2099	0.2442	0.184017	0.0379813	0.368633	0.360133	0.340433	0.3729	0.3609	0.4066	0.368267	0.0218456	0.490633	0.477633	0.466433	0.1933	0.1854	0.1736	0.331167	0.161407	0.197533
410	0.0472333	0.026	0.0354	0.0422	-0.0178	-0.0034	0.0216056	0.0263385	0.0358333	0.0434333	0.0648	0.0606	0.0682	0.022	0.0491444	0.0183634	0.0939333	0.0956333	0.1145	0.1196	0.0687	0.0803	0.0954444	0.0194604	0.1624	0.1544	0.1493	0.1898	0.211	0.247	0.18565	0.0381107	0.372733	0.364133	0.344233	0.3742	0.3628	0.4092	0.371217	0.0214618	0.496233	0.482833	0.471333	0.1956	0.1878	0.1759	0.33495	0.163003	0.200033
415	0.0475667	0.0259	0.0328	0.0423	-0.0189	-0.0043	0.0208944	0.0266637	0.0351667	0.0431667	0.065	0.0611	0.0689	0.0215	0.0491389	0.0188677	0.0942667	0.0958667	0.1153	0.1207	0.0682	0.0803	0.0957722	0.0200231	0.1636	0.1555	0.1505	0.1904	0.212	0.2495	0.186917	0.0385093	0.376667	0.367867	0.347967	0.3759	0.3648	0.412	0.3742	0.0212343	0.501467	0.488067	0.476267	0.1974	0.1893	0.1773	0.3383	0.164962	0.202267
420	0.0487667	0.0267	0.0336	0.0434	-0.0198	-0.0047	0.0213278	0.0275263	0.0345667	0.0428667	0.0663	0.0623	0.0702	0.0213	0.0495889	0.0196813	0.0943667	0.0963667	0.1171	0.1224	0.0684	0.0805	0.0965222	0.020714	0.1659	0.1582	0.1526	0.1909	0.2131	0.2523	0.188833	0.0384665	0.380567	0.371767	0.351867	0.3779	0.3671	0.4152	0.3774	0.0211135	0.506867	0.492867	0.480567	0.2001	0.1918	0.1795	0.34195	0.16628	0.204667
425	0.0479667	0.0265	0.0335	0.0432	-0.0213	-0.0058	0.0206778	0.0279766	0.0344667	0.0430667	0.0667	0.0626	0.0709	0.0203	0.0496722	0.020225	0.0949667	0.0969667	0.1179	0.1234	0.067	0.08	0.0967056	0.0215703	0.167	0.1589	0.1538	0.1909	0.2137	0.2548	0.18985	0.0389052	0.384867	0.375767	0.355567	0.3789	0.3684	0.4174	0.38015	0.020847	0.512467	0.498167	0.485267	0.2017	0.1933	0.1813	0.345367	0.168241	0.207367
430	0.048	0.0266	0.0337	0.0437	-0.0224	-0.0066	0.0205	0.0285684	0.0339	0.0427	0.067	0.063	0.0718	0.0198	0.0497	0.0207713	0.0951	0.0972	0.1191	0.1247	0.0665	0.0801	0.0971167	0.0222492	0.1683	0.1604	0.1553	0.1912	0.2145	0.2574	0.191183	0.0392102	0.3888	0.3795	0.3592	0.3804	0.3701	0.4203	0.38305	0.0208652	0.5177	0.5031	0.4903	0.2038	0.1954	0.1831	0.3489	0.169924	0.2097
435	0.0481333	0.0267	0.0338	0.0439	-0.0237	-0.0074	0.0202389	0.0291826	0.0331333	0.0425333	0.0676	0.0735	0.0726	0.0195	0.0514778	0.0229354	0.0952333	0.0974333	0.1199	0.1258	0.066	0.0803	0.0974444	0.0227854	0.1699	0.1618	0.1568	0.1916	0.2156	0.2602	0.19265	0.0396114	0.392533	0.383233	0.362733	0.3813	0.3716	0.4227	0.385683	0.0208203	0.522633	0.508033	0.494833	0.2057	0.197	0.1849	0.352183	0.171589	0.211933
440	0.0481667	0.027	0.0341	0.0445	-0.0252	-0.008	0.0200944	0.0298945	0.0323667	0.0418667	0.0682	0.0735	0.0737	0.0188	0.0514056	0.023596	0.0952667	0.0975667	0.1212	0.1271	0.0651	0.0799	0.0976889	0.0236734	0.1713	0.1632	0.1586	0.1915	0.2162	0.2626	0.1939	0.0398047	0.396167	0.386867	0.366267	0.3827	0.3729	0.4252	0.38835	0.0208783	0.527767	0.512467	0.498967	0.2078	0.199	0.1865	0.355417	0.17307	0.214167
445	0.0486667	0.0268	0.034	0.0447	-0.0261	-0.0086	0.0199111	0.0303883	0.0319667	0.0418667	0.0687	0.0691	0.0742	0.0184	0.0507056	0.0231822	0.0956667	0.0981667	0.122	0.1282	0.0647	0.0801	0.0981389	0.0241772	0.1726	0.1644	0.1599	0.1919	0.2173	0.2656	0.195283	0.0404003	0.400267	0.390667	0.370067	0.3843	0.3749	0.4279	0.39135	0.0209244	0.533167	0.517667	0.503867	0.2094	0.2004	0.188	0.35875	0.175083	0.216867
450	0.0487	0.0269	0.0342	0.0452	-0.0274	-0.0094	0.0197	0.0310437	0.0313	0.0414	0.0692	0.0659	0.0752	0.018	0.0501667	0.023255	0.0956	0.0982	0.1229	0.1293	0.0641	0.08	0.09835	0.0248112	0.1739	0.1659	0.1611	0.1922	0.2181	0.2682	0.196567	0.0408073	0.4039	0.3942	0.3734	0.3851	0.3762	0.4303	0.39385	0.0211472	0.5378	0.522	0.508	0.2114	0.2023	0.1893	0.3618	0.17654	0.2194
455	0.0492	0.0272	0.0344	0.0456	-0.0288	-0.0103	0.01955	0.0318293	0.0309	0.0412	0.07	0.0661	0.0761	0.0172	0.05025	0.0239087	0.0961	0.0989	0.1241	0.1306	0.0637	0.0798	0.0988667	0.0255014	0.1754	0.1674	0.1625	0.1923	0.2187	0.2709	0.197867	0.041189	0.408	0.3981	0.3774	0.3863	0.3777	0.4326	0.396683	0.0212608	0.5432	0.5273	0.5132	0.2136	0.2042	0.1911	0.365433	0.17837	0.2221
460	0.0492	0.0275	0.0348	0.0462	-0.0294	-0.0108	0.0195833	0.0322563	0.0303	0.0408	0.0705	0.0667	0.0771	0.017	0.0504	0.0244717	0.0963	0.0992	0.1252	0.1321	0.0631	0.0799	0.0993	0.0262391	0.1771	0.1689	0.1642	0.1926	0.2197	0.2737	0.199367	0.0415822	0.4117	0.4019	0.3811	0.3875	0.3794	0.4355	0.399517	0.0216202	0.5484	0.5319	0.5177	0.2156	0.2061	0.193	0.368783	0.179931	0.2239
465	0.0492333	0.0272	0.0361	0.0461	-0.0315	-0.0122	0.0191556	0.0332616	0.0291333	0.0400333	0.0705	0.067	0.0777	0.0159	0.0500444	0.0251956	0.0961333	0.0990333	0.1261	0.133	0.0618	0.0794	0.0992444	0.0270787	0.1778	0.1699	0.1655	0.1921	0.2199	0.2759	0.200183	0.0419717	0.415133	0.405033	0.384033	0.388	0.3801	0.4374	0.401617	0.0220562	0.552633	0.536033	0.521633	0.217	0.2076	0.1943	0.371533	0.181413	0.226433
470	0.0494333	0.0276	0.0354	0.0469	-0.0332	-0.0133	0.0188056	0.034104	0.0286333	0.0396333	0.0712	0.0677	0.079	0.0149	0.0501778	0.0260751	0.0963333	0.0994333	0.1274	0.1346	0.0606	0.0789	0.0995444	0.0281354	0.1794	0.1716	0.1669	0.1918	0.2201	0.2782	0.201333	0.0421956	0.419033	0.408733	0.387733	0.3885	0.3811	0.4391	0.404033	0.0224039	0.557833	0.540933	0.526033	0.2195	0.2096	0.1962	0.375017	0.18291	0.228833
475	0.0494667	0.0273	0.0348	0.0468	-0.0342	-0.0137	0.0184111	0.0344007	0.0279667	0.0390667	0.0717	0.0699	0.0794	0.0146	0.0504389	0.0267891	0.0963667	0.0995667	0.1279	0.1353	0.0602	0.079	0.0997222	0.0285043	0.1808	0.1726	0.168	0.192	0.2212	0.2812	0.202633	0.0429154	0.422467	0.412167	0.391167	0.3895	0.3826	0.4417	0.4066	0.0228969	0.562667	0.545267	0.529867	0.2209	0.2111	0.1976	0.3779	0.184512	0.231167
480	0.0494	0.0275	0.0349	0.0472	-0.0356	-0.0146	0.0181333	0.0350716	0.0272	0.0409	0.072	0.0687	0.0804	0.0142	0.0505667	0.0269823	0.0963	0.0997	0.1288	0.1366	0.0596	0.0789	0.0999833	0.0291895	0.1821	0.174	0.1694	0.192	0.2219	0.284	0.2039	0.0434537	0.426	0.4152	0.3945	0.3903	0.3838	0.444	0.408967	0.023441	0.5673	0.5498	0.5341	0.2227	0.2128	0.1993	0.381	0.186014	0.2334
[truncated: 7 more columns]

## Sheet: IM_Polymyxin B 
										Inner permeability (IM) - ONPG assay
Time (min)	100 µM					50 µM					25 µM					12.5 µM					6.25 µM					3.125 µM					E. coli control (without treatment)
	Experiment 1			Mean	SD	Experiment 1			Mean	SD	Experiment 1			Mean	SD	Experiment 1			Mean	SD	Experiment 1			Mean	SD	Experiment 1			Mean	SD	Experiment 1			Mean	SD
0	0.0073	0.0055	0.0048	0.00586667	0.0012897	0.0257667	0.0260667	-0.00483333	0.0156667	0.0177542	0.0168	0.003	0.0014	0.00706667	0.00846719	0.009	0.0063	0.0049	0.00673333	0.00208407	0.0076	0.0047	0.0041	0.00546667	0.00187172	0.0107	0.0051	0.0053	0.00703333	0.003177	-0.0004	0.0034	0.0033	0.0021	0.00216564
5	0.0071	0.0064	0.0071	0.00686667	0.000404145	0.0082	0.0112	0.0089	0.00943333	0.0015695	0.0169	0.0053	0.0026	0.00826667	0.00759759	0.0107	0.0082	0.0025	0.00713333	0.00420278	0.0051	0.0083	0.0033	0.00556667	0.00253246	0.0118	0.0063	0.0066	0.00823333	0.00309246	0	0.0037	0.0036	0.00243333	0.00210792
10	0.0078	0.008	0.0045	0.00676667	0.00196554	0.0107	0.0135	0.0116	0.0119333	0.00142945	0.0168	0.0046	0.003	0.00813333	0.00754807	0.0114	0.008	0.003	0.00746667	0.00422532	0.0084	0.0054	0.0025	0.00543333	0.00295014	0.012	0.0056	0.007	0.0082	0.00336452	0.0017	0.0043	0.0044	0.00346667	0.0015308
15	0.0096	0.0096	0.0065	0.00856667	0.00178979	0.0134667	0.0163667	0.0146667	0.0148333	0.00145717	0.0167	0.0033	0.0019	0.0073	0.00817068	0.0135	0.0064	0.0029	0.0076	0.00540093	0.0073	0.006	0.0038	0.0057	0.00176918	0.0121	0.0047	0.0069	0.0079	0.0038	0.0016	0.0041	0.0044	0.00336667	0.00153731
20	0.0115	0.01	0.0075	0.00966667	0.00202073	0.0160667	0.0190667	0.0174667	0.0175333	0.00150111	0.0168	0.0033	0.0019	0.00733333	0.0082282	0.0156	0.0068	0.004	0.0088	0.0060531	0.0063	0.0075	0.0045	0.0061	0.00150997	0.0115	0.0056	0.0072	0.0081	0.00305123	0.0024	0.0043	0.0045	0.00373333	0.00115902
25	0.0154	0.0119	0.0095	0.0122667	0.00296704	0.0190333	0.0218333	0.0203333	0.0204	0.00140119	0.0163	0.0031	0.0025	0.0073	0.0078	0.0173	0.0075	0.0049	0.0099	0.00653911	0.0063	0.0083	0.0049	0.0065	0.0017088	0.012	0.0062	0.0077	0.00863333	0.00301054	0.0028	0.0041	0.0047	0.00386667	0.000971253
30	0.0168	0.014	0.012	0.0142667	0.00241109	0.0222333	0.0250333	0.0234333	0.0235667	0.00140475	0.0161	0.0035	0.0023	0.0073	0.00764461	0.0187	0.0074	0.0054	0.0105	0.00717147	0.0072	0.0084	0.0054	0.007	0.00150997	0.0126	0.0062	0.0081	0.00896667	0.00328684	0.0026	0.0043	0.0047	0.00386667	0.00111505
35	0.0199	0.0166	0.0149	0.0171333	0.00254231	0.0258	0.0285	0.0272	0.0271667	0.00135031	0.0169	0.0047	0.0031	0.00823333	0.00754807	0.0217	0.0101	0.0065	0.0127667	0.00794313	0.0085	0.0095	0.0064	0.00813333	0.00158219	0.0139	0.0075	0.0093	0.0102333	0.00330051	0.0033	0.0049	0.0059	0.0047	0.00131149
40	0.0234	0.0194	0.0182	0.0203333	0.00272274	0.0286333	0.0315333	0.0301333	0.0301	0.00145029	0.0172	0.0048	0.0033	0.00843333	0.00762911	0.0235	0.0096	0.0062	0.0131	0.0091657	0.0089	0.0097	0.0068	0.00846667	0.00149778	0.0147	0.0071	0.0095	0.0104333	0.00388501	0.0038	0.0049	0.0055	0.00473333	0.000862168
45	0.0275	0.023	0.0218	0.0241	0.003005	0.0322667	0.0352667	0.0340667	0.0338667	0.00150997	0.0179	0.0055	0.0039	0.0091	0.0076629	0.0265	0.0104	0.0075	0.0148	0.0102357	0.0092	0.0103	0.007	0.00883333	0.00168028	0.0152	0.0076	0.0099	0.0109	0.00389744	0.0043	0.0052	0.006	0.00516667	0.00085049
50	0.0318	0.0264	0.0259	0.0280333	0.00327159	0.0359667	0.0391667	0.0379667	0.0377	0.00161658	0.0187	0.0065	0.0048	0.01	0.00758222	0.0296	0.0091	0.0077	0.0154667	0.0122598	0.0102	0.0111	0.0079	0.00973333	0.00165025	0.0161	0.0082	0.0107	0.0116667	0.00403774	0.0044	0.0055	0.0063	0.0054	0.000953939
55	0.0369	0.0306	0.0302	0.0325667	0.0037581	0.0399	0.043	0.042	0.0416333	0.00158219	0.0195	0.0072	0.0054	0.0107	0.00767398	0.0323	0.0101	0.0074	0.0166	0.0136635	0.0107	0.0113	0.0081	0.0100333	0.00170098	0.0157	0.0083	0.0107	0.0115667	0.00377536	0.0051	0.0056	0.0065	0.00573333	0.00070946
60	0.0422	0.0352	0.035	0.0374667	0.00410041	0.0427667	0.0461667	0.0447667	0.0445667	0.0017088	0.0205	0.0083	0.0062	0.0116667	0.00772161	0.036	0.0108	0.0073	0.0180333	0.0156577	0.011	0.0123	0.0089	0.0107333	0.00171561	0.0159	0.0086	0.011	0.0118333	0.00372066	0.005	0.0063	0.0068	0.00603333	0.000929157
65	0.048	0.0402	0.0401	0.0427667	0.00453248	0.0475667	0.0508667	0.0492667	0.0492333	0.00165025	0.0214	0.0093	0.0074	0.0127	0.00759408	0.0385	0.0108	0.0082	0.0191667	0.0167936	0.011	0.0131	0.0103	0.0114667	0.00145717	0.0169	0.0093	0.0118	0.0126667	0.00387341	0.0052	0.0062	0.007	0.00613333	0.00090185
70	0.0543	0.0457	0.0458	0.0486	0.0049366	0.051	0.0546	0.053	0.0528667	0.0018037	0.0229	0.0108	0.009	0.0142333	0.00755932	0.0424	0.0131	0.0101	0.0218667	0.0178455	0.0127	0.0147	0.0116	0.013	0.00157162	0.0179	0.0103	0.0128	0.0136667	0.00387341	0.0061	0.0076	0.008	0.00723333	0.00100167
75	0.0612	0.0518	0.052	0.055	0.00537029	0.0554	0.059	0.0574	0.0572667	0.0018037	0.0238	0.0115	0.0097	0.015	0.00767398	0.0453	0.0152	0.0103	0.0236	0.0189518	0.0136	0.0146	0.0119	0.0133667	0.00136504	0.018	0.0105	0.0131	0.0138667	0.00380832	0.0065	0.0077	0.0075	0.00723333	0.00064291
80	0.068	0.0579	0.0585	0.0614667	0.00566598	0.0594333	0.0630333	0.0614333	0.0613	0.0018037	0.0249	0.0129	0.0108	0.0162	0.00760723	0.0477	0.0151	0.0112	0.0246667	0.0200425	0.0138	0.0154	0.0124	0.0138667	0.00150111	0.0185	0.0113	0.0137	0.0145	0.00366606	0.0071	0.0082	0.008	0.00776667	0.000585947
85	0.0754	0.0647	0.0653	0.0684667	0.00601193	0.0638333	0.0676333	0.0658333	0.0657667	0.00190088	0.0261	0.0143	0.0122	0.0175333	0.00749289	0.0498	0.0157	0.012	0.0258333	0.020838	0.0146	0.0163	0.0126	0.0145	0.00185203	0.0189	0.0121	0.0145	0.0151667	0.00344867	0.0081	0.0085	0.0088	0.00846667	0.000351188
90	0.0831	0.0719	0.0729	0.0759667	0.00619785	0.0685	0.0725	0.0704	0.0704667	0.00200083	0.0275	0.0156	0.0134	0.0188333	0.00758573	0.0527	0.018	0.0131	0.0279333	0.021588	0.0155	0.0171	0.0137	0.0154333	0.00170098	0.02	0.0126	0.0152	0.0159333	0.00375411	0.0083	0.0089	0.0097	0.00896667	0.000702377
95	0.0916	0.0799	0.0813	0.0842667	0.00638931	0.0728333	0.0770333	0.0746333	0.0748333	0.00210713	0.0289	0.0169	0.0149	0.0202333	0.00757188	0.0566	0.0177	0.0146	0.0296333	0.0234052	0.0167	0.0182	0.0151	0.0166667	0.00155027	0.0207	0.0133	0.0161	0.0167	0.00373631	0.009	0.0102	0.0096	0.0096	0.0006
100	0.0997	0.0882	0.0898	0.0925667	0.00622923	0.0775	0.0816	0.0792	0.0794333	0.00205994	0.0306	0.0184	0.0164	0.0218	0.00768635	0.0585	0.0194	0.0164	0.0314333	0.0234884	0.0175	0.0193	0.0156	0.0174667	0.00185023	0.022	0.0144	0.0171	0.0178333	0.0038527	0.01	0.0104	0.0107	0.0103667	0.000351188
105	0.1086	0.0972	0.0986	0.101467	0.00621718	0.0826333	0.0868333	0.0841333	0.0845333	0.00212838	0.0321	0.02	0.0179	0.0233333	0.00766442	0.0611	0.0199	0.018	0.033	0.0243538	0.0196	0.02	0.0173	0.0189667	0.00145717	0.0232	0.0152	0.0182	0.0188667	0.00404145	0.0109	0.0112	0.0108	0.0109667	0.000208167
110	0.1176	0.1063	0.1085	0.1108	0.00599083	0.0874333	0.0918333	0.0892333	0.0895	0.00221209	0.0337	0.0217	0.0196	0.025	0.00760723	0.0616	0.0225	0.0193	0.0344667	0.0235526	0.0203	0.0213	0.018	0.0198667	0.00169214	0.0243	0.0161	0.0191	0.0198333	0.0041489	0.0123	0.0118	0.012	0.0120333	0.000251661
115	0.1271	0.1162	0.1188	0.1207	0.00569298	0.0925	0.0972	0.0945	0.0947333	0.00235867	0.0358	0.0233	0.0212	0.0267667	0.00789325	0.0667	0.0225	0.0202	0.0364667	0.0262081	0.022	0.0227	0.0188	0.0211667	0.00207926	0.0255	0.0167	0.0201	0.0207667	0.00443772	0.0124	0.0125	0.0127	0.0125333	0.000152753
120	0.1367	0.1264	0.1295	0.130867	0.00528425	0.0974	0.1022	0.099	0.0995333	0.00244404	0.037	0.025	0.0229	0.0283	0.00760723	0.0682	0.0246	0.0218	0.0382	0.0260185	0.023	0.0234	0.0206	0.0223333	0.00151438	0.0269	0.0178	0.0212	0.0219667	0.00459819	0.0137	0.0132	0.0133	0.0134	0.000264575
125	0.1467	0.1372	0.1407	0.141533	0.00480451	0.102567	0.107767	0.103967	0.104767	0.00269072	0.0387	0.0267	0.0246	0.03	0.00760723	0.0717	0.0261	0.0231	0.0403	0.0272345	0.0248	0.0248	0.0214	0.0236667	0.00196299	0.0281	0.0188	0.0224	0.0231	0.00468935	0.0147	0.0143	0.0139	0.0143	0.0004
130	0.1568	0.148	0.1523	0.152367	0.00440038	0.1077	0.1129	0.109	0.109867	0.00270617	0.0406	0.0286	0.0265	0.0319	0.00760723	0.0741	0.0276	0.025	0.0422333	0.0276279	0.0258	0.0264	0.0229	0.0250333	0.00187172	0.0294	0.02	0.0234	0.0242667	0.00475955	0.0158	0.0145	0.0146	0.0149667	0.000723418
135	0.1669	0.1587	0.1643	0.1633	0.00419047	0.112733	0.118133	0.114133	0.115	0.00280238	0.0428	0.0308	0.0288	0.0341333	0.00757188	0.0773	0.0303	0.0272	0.0449333	0.0280732	0.0283	0.0279	0.0245	0.0269	0.00208806	0.0313	0.0217	0.0253	0.0261	0.00484974	0.0163	0.0158	0.0159	0.016	0.000264575
140	0.1775	0.1706	0.1766	0.1749	0.003751	0.1183	0.1238	0.1197	0.1206	0.00285832	0.0444	0.0322	0.0304	0.0356667	0.00761665	0.0797	0.0317	0.0288	0.0467333	0.0285868	0.0291	0.0288	0.0254	0.0277667	0.00205508	0.032	0.0221	0.0258	0.0266333	0.00500233	0.0171	0.016	0.016	0.0163667	0.000635085
145	0.1885	0.1828	0.1895	0.186933	0.00361432	0.123333	0.129133	0.124733	0.125733	0.00302655	0.0466	0.0347	0.0327	0.038	0.00751465	0.0818	0.0335	0.0304	0.0485667	0.0288226	0.0312	0.0303	0.0276	0.0297	0.0018735	0.0337	0.0239	0.0273	0.0283	0.00497594	0.0184	0.0176	0.0173	0.0177667	0.000568624
150	0.1988	0.1942	0.2017	0.198233	0.00378197	0.1291	0.1351	0.13	0.1314	0.00323574	0.0485	0.0363	0.0345	0.0397667	0.00761665	0.0851	0.0345	0.0318	0.0504667	0.0300237	0.0327	0.0318	0.0286	0.0310333	0.00215484	0.0351	0.0248	0.0286	0.0295	0.00520865	0.0192	0.0181	0.018	0.0184333	0.000665833
155	0.2098	0.2067	0.2151	0.210533	0.00424774	0.134333	0.140533	0.135233	0.1367	0.00335012	0.0512	0.0387	0.037	0.0423	0.00775435	0.0883	0.0371	0.0345	0.0533	0.0303388	0.0353	0.0343	0.0304	0.0333333	0.00258908	0.0368	0.0263	0.0301	0.0310667	0.00531633	0.0205	0.0194	0.019	0.0196333	0.000776745
160	0.2206	0.2192	0.228	0.2226	0.00472864	0.140267	0.146667	0.140767	0.142567	0.00355949	0.0529	0.0407	0.0389	0.0441667	0.00761665	0.0922	0.0386	0.0361	0.0556333	0.0316923	0.0364	0.035	0.0315	0.0343	0.00252389	0.038	0.0276	0.0312	0.0322667	0.00528141	0.0209	0.0199	0.0198	0.0202	0.000608276
165	0.2317	0.232	0.2411	0.234933	0.0053426	0.145833	0.152333	0.146133	0.1481	0.00366924	0.0555	0.043	0.0412	0.0465667	0.00778867	0.0929	0.0406	0.0386	0.0573667	0.030789	0.0381	0.0371	0.0329	0.0360333	0.00275923	0.0399	0.0293	0.0329	0.0340333	0.00539011	0.0216	0.0207	0.0209	0.0210667	0.000472582
170	0.2429	0.2447	0.2551	0.247567	0.00658584	0.1514	0.1578	0.1515	0.153567	0.00366652	0.0571	0.048	0.0434	0.0495	0.00697209	0.0963	0.0422	0.0392	0.0592333	0.0321357	0.0397	0.0385	0.0348	0.0376667	0.00255408	0.0414	0.0302	0.0341	0.0352333	0.00568536	0.0232	0.0213	0.022	0.0221667	0.000960902
175	0.2539	0.2572	0.2686	0.2599	0.00771298	0.1568	0.1637	0.1569	0.159133	0.00395517	0.0593	0.0492	0.0454	0.0513	0.00718401	0.0995	0.0442	0.0412	0.0616333	0.0328278	0.0414	0.0402	0.0357	0.0391	0.003005	0.0421	0.0313	0.0351	0.0361667	0.00547844	0.0235	0.0217	0.0215	0.0222333	0.00110151
180	0.2651	0.2702	0.2824	0.272567	0.00888951	0.162933	0.170333	0.162733	0.165333	0.00433128	0.0618	0.0521	0.048	0.0539667	0.00708684	0.1016	0.0463	0.0439	0.0639333	0.0326424	0.0437	0.0418	0.0374	0.0409667	0.00323161	0.045	0.0334	0.0372	0.0385333	0.00591383	0.0246	0.0235	0.0234	0.0238333	0.000665833
185	0.2765	0.2835	0.2961	0.285367	0.00993244	0.168767	0.176167	0.168367	0.1711	0.00439242	0.0644	0.0566	0.0505	0.0571667	0.0069673	0.1052	0.0498	0.0461	0.0670333	0.033105	0.0465	0.0442	0.039	0.0432333	0.00384231	0.0466	0.0348	0.0387	0.0400333	0.00601193	0.0264	0.0246	0.0248	0.0252667	0.000986577
190	0.2872	0.2961	0.3091	0.297467	0.0110138	0.1746	0.1823	0.1744	0.1771	0.00450444	0.0666	0.0572	0.0528	0.0588667	0.00704935	0.1054	0.0509	0.0476	0.0679667	0.0324602	0.0482	0.046	0.0406	0.0449333	0.00391067	0.0479	0.0364	0.0401	0.0414667	0.00587055	0.0268	0.0246	0.0253	0.0255667	0.00112398
195	0.3019	0.3096	0.3235	0.311667	0.0109473	0.179833	0.187933	0.179433	0.1824	0.00479618	0.0685	0.0598	0.055	0.0611	0.00684324	0.1105	0.0533	0.05	0.0712667	0.0340171	0.05	0.0473	0.0421	0.0464667	0.00401539	0.0494	0.0372	0.0411	0.0425667	0.00623084	0.0275	0.0257	0.0266	0.0266	0.0009
200	0.31	0.3231	0.3372	0.323433	0.0136031	0.186033	0.194333	0.185033	0.188467	0.00510523	0.0712	0.0635	0.0577	0.0641333	0.00677225	0.1128	0.0557	0.0521	0.0735333	0.0340535	0.0518	0.0495	0.0443	0.0485333	0.00384231	0.0517	0.0387	0.043	0.0444667	0.00662294	0.0282	0.0265	0.0271	0.0272667	0.000862168
205	0.321	0.3358	0.3507	0.335833	0.01485	0.191533	0.200233	0.190533	0.1941	0.0053351	0.0735	0.0655	0.06	0.0663333	0.00678847	0.115	0.0579	0.0541	0.0756667	0.0341166	0.0541	0.0514	0.0458	0.0504333	0.0042336	0.0531	0.0403	0.0443	0.0459	0.00654828	0.0294	0.0276	0.0277	0.0282333	0.0010116
210	0.3327	0.3498	0.365	0.349167	0.0161593	0.197433	0.206333	0.196333	0.200033	0.00548361	0.0763	0.0654	0.0628	0.0681667	0.00716263	0.1188	0.0611	0.0564	0.0787667	0.0347494	0.0561	0.0536	0.0477	0.0524667	0.00431316	0.0546	0.042	0.0458	0.0474667	0.00646323	0.0306	0.0285	0.0287	0.0292667	0.00115902
215	0.3434	0.3623	0.3783	0.361333	0.0174701	0.2038	0.213	0.2023	0.206367	0.00579339	0.0785	0.0691	0.065	0.0708667	0.00692122	0.1208	0.0624	0.0579	0.0803667	0.0350885	0.059	0.0553	0.0493	0.0545333	0.00489524	0.0567	0.0436	0.0473	0.0492	0.00675352	0.0311	0.0289	0.029	0.0296667	0.00124231
220	0.3545	0.3754	0.3922	0.374033	0.0188871	0.209933	0.219233	0.208033	0.2124	0.00599361	0.0809	0.073	0.0676	0.0738333	0.00668905	0.1255	0.066	0.0614	0.0843	0.0357543	0.0606	0.0572	0.0511	0.0563	0.00481352	0.0585	0.0449	0.0489	0.0507667	0.00698952	0.0317	0.0296	0.0304	0.0305667	0.00105987
225	0.366	0.3888	0.4059	0.3869	0.0200177	0.215267	0.224967	0.213767	0.218	0.00607975	0.0839	0.0776	0.0705	0.0773333	0.00670398	0.1279	0.0676	0.063	0.0861667	0.0362152	0.063	0.0595	0.0532	0.0585667	0.00496622	0.0606	0.0466	0.0507	0.0526333	0.00719745	0.033	0.0306	0.0311	0.0315667	0.00126623
230	0.3769	0.4019	0.4194	0.3994	0.02136	0.221367	0.231467	0.219467	0.2241	0.00645006	0.0861	0.0766	0.0727	0.0784667	0.00689227	0.1295	0.0706	0.0654	0.0885	0.0356021	0.065	0.0612	0.0546	0.0602667	0.00526245	0.0616	0.0475	0.0516	0.0535667	0.00725282	0.0332	0.0313	0.0321	0.0322	0.000953939
235	0.3885	0.4154	0.4338	0.412567	0.0227825	0.227067	0.237467	0.225367	0.229967	0.00655057	0.0892	0.0807	0.0759	0.0819333	0.00673523	0.1333	0.0745	0.0679	0.0919	0.036005	0.0679	0.0637	0.0573	0.0629667	0.00533791	0.0639	0.0504	0.054	0.0561	0.00699071	0.0347	0.0326	0.0341	0.0338	0.00108167
240	0.3994	0.4288	0.447	0.425067	0.0240186	0.2331	0.2438	0.2309	0.235933	0.00690097	0.0913	0.0832	0.0784	0.0843	0.00651997	0.1375	0.0762	0.0701	0.0946	0.0372775	0.0696	0.0656	0.0585	0.0645667	0.00562168	0.0661	0.0522	0.0558	0.0580333	0.00721411	0.0352	0.0322	0.0337	0.0337	0.0015
245	0.41	0.4414	0.4602	0.4372	0.0253622	0.239633	0.250633	0.236933	0.2424	0.00725695	0.0943	0.0871	0.0811	0.0875	0.00660908	0.1402	0.0775	0.0727	0.0968	0.037662	0.0732	0.068	0.0604	0.0672	0.00643739	0.0677	0.0531	0.057	0.0592667	0.00755932	0.036	0.0341	0.0347	0.0349333	0.000971253
250	0.4206	0.4542	0.4736	0.449467	0.0268152	0.245567	0.256767	0.242767	0.248367	0.0074081	0.0975	0.0862	0.0839	0.0892	0.00727942	0.1418	0.0803	0.0751	0.0990667	0.0370994	0.0743	0.0701	0.0621	0.0688333	0.00619785	0.0698	0.0545	0.0585	0.0609333	0.00793494	0.0371	0.0349	0.0361	0.0360333	0.00110151
255	0.4316	0.4673	0.487	0.461967	0.0280824	0.251533	0.263333	0.248733	0.254533	0.00774855	0.1003	0.0906	0.0872	0.0927	0.00679779	0.1458	0.0841	0.0782	0.1027	0.0374421	0.077	0.0724	0.0642	0.0712	0.00648383	0.0724	0.0571	0.0608	0.0634333	0.00798269	0.0382	0.0361	0.0368	0.0370333	0.00106927
260	0.4424	0.4802	0.5001	0.474233	0.0293091	0.257533	0.269433	0.254033	0.260333	0.00807279	0.1025	0.0933	0.0896	0.0951333	0.00664254	0.1477	0.0857	0.08	0.104467	0.0375495	0.0789	0.0736	0.0656	0.0727	0.00669552	0.0729	0.0579	0.0614	0.0640667	0.0078475	0.0381	0.0366	0.0378	0.0375	0.000793725
265	0.4531	0.4932	0.5132	0.4865	0.0306051	0.2638	0.2761	0.2604	0.266767	0.00825974	0.106	0.0971	0.093	0.0987	0.00664605	0.1536	0.0891	0.0838	0.108833	0.0388595	0.0816	0.0766	0.0685	0.0755667	0.00661085	0.0765	0.0604	0.0643	0.0670667	0.00839901	0.0395	0.038	0.0389	0.0388	0.000754983
270	0.464	0.5064	0.5266	0.499	0.0319493	0.269533	0.282533	0.266033	0.2727	0.00869387	0.1084	0.0964	0.0955	0.1001	0.00720208	0.1556	0.0917	0.0866	0.1113	0.0384496	0.0842	0.0777	0.0706	0.0775	0.00680221	0.0776	0.0617	0.0653	0.0682	0.00833727	0.0404	0.0385	0.0396	0.0395	0.000953939
275	0.4749	0.5196	0.54	0.5115	0.0332973	0.2758	0.2887	0.2716	0.2787	0.00891123	0.1116	0.1009	0.0984	0.103633	0.00701166	0.1584	0.0935	0.0884	0.113433	0.0390257	0.0889	0.0807	0.0725	0.0807	0.0082	0.0796	0.063	0.067	0.0698667	0.00866333	0.0409	0.0389	0.0405	0.0401	0.0010583
280	0.485	0.5317	0.5525	0.523067	0.0345682	0.282	0.2953	0.2775	0.284933	0.00925545	0.1148	0.1068	0.1014	0.107667	0.00674191	0.1609	0.0977	0.0908	0.116467	0.0386347	0.0898	0.083	0.0745	0.0824333	0.00766572	0.0821	0.0658	0.0693	0.0724	0.00858079	0.0416	0.0405	0.0417	0.0412667	0.000665833
285	0.4957	0.5447	0.5655	0.5353	0.0358369	0.2882	0.3016	0.2832	0.291	0.0095142	0.1179	0.1112	0.1046	0.111233	0.00665006	0.1662	0.101	0.0941	0.120433	0.039785	0.093	0.0856	0.0772	0.0852667	0.00790527	0.0847	0.0671	0.0712	0.0743333	0.00920887	0.0419	0.0407	0.042	0.0415333	0.000723418
290	0.5062	0.5575	0.5784	0.547367	0.0371514	0.2941	0.3081	0.2891	0.2971	0.00984886	0.1203	0.1164	0.1074	0.1147	0.00661589	0.1671	0.104	0.096	0.122367	0.0389462	0.0957	0.089	0.0788	0.0878333	0.00851019	0.0866	0.0686	0.0729	0.0760333	0.00940018	0.0419	0.0415	0.0424	0.0419333	0.000450925
295	0.5177	0.5703	0.5913	0.559767	0.0379138	0.2999	0.3145	0.2947	0.303033	0.0102652	0.1233	0.1149	0.1108	0.116333	0.00637207	0.1715	0.1078	0.0989	0.126067	0.0395973	0.0982	0.0913	0.0811	0.0902	0.00860291	0.0892	0.0707	0.0746	0.0781667	0.00975209	0.0429	0.0422	0.0436	0.0429	0.0007
300	0.5272	0.5827	0.6041	0.571333	0.0396901	0.306367	0.321467	0.301167	0.309667	0.0105447	0.1265	0.1218	0.1136	0.120633	0.00652865	0.1749	0.1099	0.1019	0.1289	0.0400375	0.1015	0.0929	0.0833	0.0925667	0.00910458	0.091	0.0725	0.0764	0.0799667	0.00975209	0.0434	0.0431	0.0445	0.0436667	0.000737111
305	0.538	0.5958	0.6165	0.583433	0.0406849	0.3127	0.3276	0.3073	0.315867	0.010514	0.1304	0.1248	0.117	0.124067	0.00673003	0.1782	0.113	0.1051	0.1321	0.0401187	0.1064	0.0968	0.0859	0.0963667	0.0102569	0.0938	0.0749	0.0787	0.0824667	0.00999717	0.0449	0.0449	0.0468	0.0455333	0.00109697
310	0.5485	0.6087	0.6295	0.595567	0.0420668	0.318367	0.334067	0.312567	0.321667	0.0111234	0.1337	0.1259	0.1205	0.1267	0.00663626	0.182	0.1175	0.1084	0.135967	0.0401248	0.1087	0.0986	0.0884	0.0985667	0.01015	0.0966	0.077	0.081	0.0848667	0.0103563	0.0466	0.0456	0.0467	0.0463	0.000608276
315	0.5579	0.6205	0.642	0.6068	0.0436918	0.3245	0.3406	0.3188	0.327967	0.0113059	0.136	0.1267	0.1229	0.128533	0.00673968	0.1856	0.1196	0.111	0.138733	0.0408149	0.1102	0.1	0.0902	0.100133	0.0100007	0.0971	0.0784	0.0819	0.0858	0.00994133	0.0469	0.0462	0.0474	0.0468333	0.000602771
320	0.5681	0.6328	0.6539	0.618267	0.0447082	0.330333	0.346933	0.324333	0.333867	0.011707	0.1397	0.1319	0.1265	0.1327	0.00663626	0.1888	0.1239	0.115	0.142567	0.0402858	0.1138	0.1048	0.0926	0.103733	0.0106402	0.1003	0.0807	0.0843	0.0884333	0.0104333	0.0477	0.0476	0.0485	0.0479333	0.000493288
325	0.5779	0.6448	0.666	0.629567	0.0459831	0.336533	0.353433	0.330233	0.340067	0.0119968	0.1425	0.1337	0.1298	0.135333	0.00650564	0.1932	0.1271	0.1177	0.146	0.0411457	0.1164	0.107	0.0955	0.1063	0.0104676	0.1029	0.0826	0.0865	0.0906667	0.0107723	0.0497	0.0483	0.0499	0.0493	0.00087178
330	0.5874	0.6568	0.6781	0.640767	0.0474281	0.342567	0.360067	0.335867	0.346167	0.0124952	0.145	0.1379	0.1326	0.1385	0.00622174	0.1967	0.1299	0.1213	0.1493	0.0412742	0.1194	0.1086	0.0978	0.1086	0.0108	0.1054	0.0847	0.0885	0.0928667	0.0110192	0.0503	0.0499	0.0512	0.0504667	0.000665833
335	0.5978	0.6693	0.6906	0.652567	0.0486103	0.348233	0.366433	0.341633	0.3521	0.0128442	0.1486	0.1404	0.1361	0.1417	0.00635059	0.1985	0.1334	0.1243	0.152067	0.040469	0.1247	0.1132	0.0998	0.112567	0.0124621	0.1073	0.0863	0.0899	0.0945	0.0112303	0.0503	0.0505	0.0526	0.0511333	0.0012741
340	0.6071	0.6807	0.7022	0.663333	0.0498719	0.3538	0.3726	0.3474	0.357933	0.0130986	0.1516	0.1438	0.1394	0.144933	0.00617846	0.2038	0.1372	0.1268	0.155933	0.0417786	0.1268	0.1156	0.1022	0.114867	0.0123164	0.1101	0.0885	0.0923	0.0969667	0.0115314	0.0512	0.0512	0.0528	0.0517333	0.00092376
345	0.6171	0.6932	0.7145	0.674933	0.0512049	0.360167	0.379167	0.353067	0.364133	0.0134946	0.1548	0.1459	0.1425	0.147733	0.00635164	0.2061	0.1415	0.1295	0.159033	0.0412002	0.1297	0.1179	0.1049	0.1175	0.0124048	0.112	0.0903	0.094	0.0987667	0.0116088	0.0522	0.0518	0.0541	0.0527	0.00122882
350	0.6269	0.7048	0.7256	0.685767	0.05203	0.3661	0.3856	0.3593	0.370333	0.0136515	0.1581	0.149	0.1457	0.150933	0.0064221	0.2104	0.1441	0.1321	0.1622	0.0421714	0.1325	0.1208	0.1071	0.120133	0.0127131	0.1144	0.0924	0.0959	0.1009	0.0118216	0.0533	0.0528	0.0552	0.0537667	0.00126623
355	0.637	0.717	0.7376	0.6972	0.0531425	0.371867	0.391767	0.364167	0.375933	0.0142423	0.1616	0.152	0.1489	0.154167	0.00662143	0.2137	0.1464	0.1352	0.1651	0.0424597	0.1357	0.1231	0.1092	0.122667	0.0132553	0.1167	0.0953	0.0983	0.103433	0.0115868	0.0554	0.0539	0.0556	0.0549667	0.000929157
360	0.6462	0.7286	0.7491	0.707967	0.0544647	0.3779	0.3981	0.3718	0.3826	0.0137655	0.1644	0.1552	0.1524	0.157333	0.006278	0.2189	0.1504	0.139	0.169433	0.0432169	0.1396	0.1267	0.1123	0.1262	0.0136569	0.1192	0.097	0.1002	0.105467	0.0120006	0.0561	0.0555	0.0578	0.0564667	0.00119304
365	0.6558	0.7405	0.7609	0.719067	0.0557319	0.383033	0.404033	0.376233	0.387767	0.0144918	0.1676	0.1738	0.1559	0.165767	0.00908974	0.2217	0.1548	0.1437	0.1734	0.0421956	0.1431	0.1303	0.1147	0.129367	0.014223	0.1215	0.0991	0.1022	0.1076	0.0121371	0.0565	0.0558	0.0572	0.0565	0.0007
370	0.665	0.7518	0.7727	0.729833	0.0571115	0.389267	0.410667	0.382567	0.394167	0.0146769	0.1716	0.1774	0.1596	0.169533	0.00907818	0.2272	0.1583	0.1456	0.177033	0.0439072	0.1459	0.1322	0.118	0.132033	0.0139507	0.1245	0.1014	0.1047	0.1102	0.0124936	0.058	0.0571	0.0595	0.0582	0.00121244
375	0.675	0.7642	0.7839	0.741033	0.0580286	0.395267	0.417367	0.386867	0.399833	0.0157545	0.1744	0.1805	0.1626	0.1725	0.0091	0.2286	0.161	0.1494	0.179667	0.0427726	0.1486	0.1347	0.12	0.134433	0.0143019	0.1273	0.1034	0.1067	0.112467	0.0129516	0.0587	0.0577	0.0596	0.0586667	0.000950438
380	0.6837	0.7752	0.7952	0.751367	0.0594482	0.4011	0.4235	0.3928	0.4058	0.0158805	0.1782	0.1844	0.1661	0.176233	0.00930717	0.2334	0.1645	0.1536	0.183833	0.0432706	0.1522	0.1377	0.123	0.137633	0.0146001	0.1293	0.1053	0.1086	0.1144	0.0130088	0.0601	0.0589	0.0615	0.0601667	0.00130128
385	0.693	0.7869	0.8062	0.762033	0.0605584	0.406033	0.429633	0.398733	0.411467	0.0161506	0.1818	0.1881	0.1695	0.1798	0.00945992	0.2363	0.1689	0.1572	0.187467	0.0426936	0.155	0.141	0.1258	0.1406	0.0146041	0.1322	0.108	0.111	0.117067	0.0131914	0.0611	0.0603	0.0615	0.0609667	0.00061101
390	0.703	0.7991	0.8177	0.773267	0.0615593	0.412333	0.436233	0.404133	0.417567	0.0166776	0.1852	0.1911	0.1727	0.183	0.00939521	0.2401	0.1725	0.1593	0.190633	0.0433448	0.1577	0.1437	0.1279	0.1431	0.0149091	0.1345	0.1094	0.1127	0.118867	0.013639	0.0618	0.0608	0.0631	0.0619	0.00115326
395	0.7121	0.8095	0.8289	0.7835	0.0625904	0.417467	0.442167	0.409967	0.4232	0.0168482	0.1885	0.1917	0.1762	0.185467	0.00818311	0.2464	0.1758	0.1636	0.195267	0.0447009	0.1629	0.1488	0.131	0.147567	0.0159857	0.1368	0.112	0.115	0.121267	0.0135356	0.0617	0.0615	0.064	0.0624	0.00138924
400	0.7213	0.8215	0.8391	0.793967	0.0635435	0.423433	0.448133	0.416333	0.4293	0.016692	0.1925	0.1949	0.1798	0.189067	0.00811439	0.2494	0.18	0.1665	0.198633	0.0444804	0.165	0.1497	0.1333	0.149333	0.0158532	0.1403	0.1148	0.1176	0.124233	0.0139844	0.0634	0.0636	0.0648	0.0639333	0.000757188
405	0.7298	0.8323	0.8498	0.803967	0.0648235	0.429733	0.455633	0.420633	0.435333	0.0181596	0.1952	0.1977	0.1827	0.191867	0.00803638	0.2511	0.1836	0.1687	0.201133	0.043909	0.1679	0.1529	0.1357	0.152167	0.0161125	0.142	0.1161	0.119	0.1257	0.0141905	0.0639	0.0637	0.0661	0.0645667	0.00133167
410	0.7387	0.8432	0.8607	0.8142	0.0659678	0.435333	0.461633	0.426433	0.441133	0.0183027	0.1987	0.202	0.1866	0.195767	0.00810823	0.2573	0.1874	0.1716	0.205433	0.0456073	0.1715	0.1566	0.1387	0.1556	0.0164228	0.1454	0.1188	0.1218	0.128667	0.0145689	0.0647	0.0647	0.067	0.0654667	0.00132791
415	0.7476	0.8543	0.871	0.8243	0.0669469	0.440867	0.467667	0.432167	0.4469	0.0185031	0.2025	0.205	0.1896	0.199033	0.00826458	0.2614	0.1898	0.1755	0.2089	0.0460251	0.1742	0.1588	0.1407	0.1579	0.0167681	0.1474	0.1207	0.1234	0.1305	0.014698	0.065	0.0656	0.0684	0.0663333	0.00181475
420	0.7567	0.8658	0.8816	0.8347	0.0680104	0.446167	0.473467	0.437567	0.4524	0.0187442	0.2062	0.2092	0.194	0.203133	0.00805067	0.2631	0.1939	0.1801	0.212367	0.0444749	0.1779	0.1624	0.1441	0.161467	0.0169193	0.1509	0.1237	0.1264	0.133667	0.0149854	0.0668	0.0671	0.0688	0.0675667	0.00107858
425	0.7651	0.8762	0.8912	0.844167	0.0688833	0.452667	0.480267	0.443567	0.458833	0.0191113	0.2096	0.2131	0.1968	0.2065	0.00858079	0.2679	0.1976	0.1831	0.2162	0.0453567	0.1838	0.1676	0.1467	0.166033	0.0185996	0.1528	0.1258	0.1282	0.1356	0.0149439	0.0679	0.0681	0.0699	0.0686333	0.00110151
430	0.7733	0.8868	0.9018	0.853967	0.0702608	0.4585	0.4863	0.4485	0.464433	0.019586	0.2136	0.2165	0.2006	0.210233	0.00846778	0.2714	0.2019	0.1863	0.219867	0.0453057	0.186	0.169	0.1493	0.1681	0.0183665	0.156	0.1279	0.1305	0.138133	0.0155275	0.0684	0.0692	0.0712	0.0696	0.00144222
435	0.7823	0.8975	0.9128	0.8642	0.0713388	0.463233	0.492433	0.452933	0.469533	0.0204898	0.2169	0.22	0.2038	0.213567	0.00859903	0.2743	0.2052	0.1893	0.222933	0.0451896	0.1886	0.1709	0.1519	0.170467	0.0183538	0.1585	0.1302	0.1326	0.140433	0.0156921	0.0693	0.0699	0.0725	0.0705667	0.00170098
440	0.791	0.9085	0.9228	0.8741	0.072321	0.467967	0.497567	0.459467	0.475	0.0200001	0.2208	0.2238	0.2078	0.217467	0.0085049	0.2798	0.2094	0.1924	0.2272	0.0463392	0.1925	0.1749	0.1549	0.1741	0.0188128	0.1614	0.1327	0.135	0.143033	0.0159475	0.0702	0.0713	0.0722	0.0712333	0.00100167
445	0.8002	0.9201	0.9327	0.884333	0.0731335	0.473767	0.504167	0.464667	0.480867	0.020685	0.2241	0.2274	0.2111	0.220867	0.00861762	0.2843	0.213	0.1968	0.231367	0.0465517	0.1957	0.1778	0.1574	0.176967	0.0191636	0.1637	0.1354	0.1372	0.145433	0.015845	0.0711	0.0716	0.0737	0.0721333	0.00137961
450	0.808	0.9297	0.9427	0.893467	0.0743012	0.4794	0.5104	0.4696	0.486467	0.0212982	0.2271	0.2309	0.2148	0.224267	0.00841566	0.2876	0.2166	0.1996	0.2346	0.0466798	0.1984	0.1815	0.1601	0.18	0.019194	0.1668	0.1376	0.1392	0.147867	0.0164163	0.0715	0.0722	0.0738	0.0725	0.00117898
455	0.8164	0.94	0.9525	0.902967	0.075229	0.4852	0.5169	0.4752	0.492433	0.0217707	0.2304	0.235	0.2186	0.228	0.00845931	0.2908	0.2205	0.2032	0.238167	0.0463953	0.2053	0.1868	0.1641	0.1854	0.0206356	0.1693	0.1395	0.1416	0.150133	0.016632	0.0723	0.0742	0.0757	0.0740667	0.00170392
460	0.8255	0.951	0.9623	0.912933	0.07593	0.4905	0.5223	0.4803	0.4977	0.0219062	0.235	0.2388	0.2229	0.232233	0.00830321	0.2947	0.2248	0.2067	0.242067	0.0464715	0.2088	0.1908	0.1668	0.1888	0.0210713	0.173	0.1429	0.1447	0.153533	0.0168826	0.0739	0.075	0.0768	0.0752333	0.00146401
465	0.8329	0.9605	0.9712	0.921533	0.0769449	0.495333	0.528133	0.485733	0.503067	0.0222327	0.2389	0.2425	0.2258	0.235733	0.00878882	0.3005	0.2281	0.2106	0.2464	0.047662	0.2112	0.1927	0.169	0.190967	0.0211533	0.1751	0.1444	0.1461	0.1552	0.0172549	0.0743	0.0758	0.0777	0.0759333	0.00170392
470	0.8405	0.9704	0.9803	0.9304	0.0780129	0.501233	0.534133	0.490533	0.508633	0.0227225	0.2421	0.2462	0.2299	0.2394	0.0084788	0.3021	0.2331	0.2146	0.249933	0.0461149	0.2159	0.197	0.1723	0.195067	0.0218642	0.179	0.1475	0.1492	0.158567	0.0177162	0.0758	0.0769	0.0781	0.0769333	0.00115036
475	0.8491	0.9807	0.9893	0.9397	0.0785796	0.506467	0.540367	0.496067	0.5143	0.0231656	0.2449	0.2498	0.2334	0.2427	0.00841843	0.3069	0.2356	0.217	0.253167	0.0474546	0.2185	0.2002	0.1749	0.197867	0.0218935	0.1809	0.1491	0.1504	0.160133	0.0179962	0.0767	0.0771	0.0788	0.0775333	0.00111505
480	0.8567	0.9901	0.9992	0.948667	0.0797753	0.5122	0.5461	0.5003	0.519533	0.0237643	0.2497	0.2531	0.2365	0.246433	0.00876888	0.3104	0.2397	0.2212	0.2571	0.0470769	0.2219	0.2037	0.1775	0.201033	0.0223198	0.1842	0.1516	0.1529	0.1629	0.0184578	0.0782	0.0784	0.0807	0.0791	0.00138924

## Sheet: IM_Streptomycin 
										Inner permeability (IM) - ONPG assay
Time (min)	100 µM					50 µM					25 µM					12.5 µM					6.25 µM					3.125 µM					Control
	Experiment 1			Mean	SD	Experiment 1			Mean	SD	Experiment 1			Mean	SD	Experiment 1			Mean	SD	Experiment 1			Mean	SD	Experiment 1			Mean	SD	Experiment 1			Mean	SD
0	0.0029	0.0035	0.0033	0.00323333	0.000305505	-0.0001	0.0015	0.0019	0.0011	0.0010583	0.0064	0.005	0.0072	0.0062	0.00111355	0.0026	0.0014	0.0037	0.00256667	0.00115036	0.0029	0.002	0.0018	0.00223333	0.000585947	0.0052	0.0021	0.0002	0.0025	0.00252389	0.00166667	0.0218667	0.0275667	0.0170333	0.0136097
5	0.003	0.0028	0.0032	0.003	0.0002	0.001	0.0018	0.0024	0.00173333	0.000702377	0.0065	0.0047	0.0079	0.00636667	0.00160416	0.0035	0.0017	0.0045	0.00323333	0.00141892	0.0038	0.0031	0.002	0.00296667	0.000907377	0.0063	0.0034	0.0008	0.0035	0.00275136	0.0072	0.0041	0.0041	0.00513333	0.00178979
10	0.0037	0.0035	0.0035	0.00356667	0.00011547	0.0028	0.0018	0.0031	0.00256667	0.000680686	0.0073	0.005	0.0085	0.00693333	0.00177858	0.0046	0.002	0.0051	0.0039	0.00166433	0.0054	0.003	0.0024	0.0036	0.00158745	0.0072	0.0045	0.0015	0.0044	0.00285132	0.0067	0.0056	0.0055	0.00593333	0.000665833
15	0.0041	0.0042	0.0035	0.00393333	0.000378594	0.0029	0.0025	0.003	0.0028	0.000264575	0.0075	0.0054	0.0087	0.0072	0.00167033	0.0052	0.0032	0.005	0.00446667	0.00110151	0.005	0.004	0.0033	0.0041	0.0008544	0.0076	0.005	0.0021	0.0049	0.00275136	0.00826667	0.00666667	0.00686667	0.00726667	0.00087178
20	0.0045	0.0043	0.0035	0.0041	0.00052915	0.0032	0.0029	0.0034	0.00316667	0.000251661	0.0078	0.0057	0.0091	0.00753333	0.00171561	0.0055	0.0035	0.0049	0.00463333	0.00102632	0.0051	0.0044	0.0034	0.0043	0.0008544	0.008	0.0051	0.0027	0.00526667	0.00265393	0.0103667	0.00826667	0.00806667	0.0089	0.0012741
25	0.0048	0.0048	0.0035	0.00436667	0.000750555	0.0034	0.0036	0.004	0.00366667	0.000305505	0.0083	0.0068	0.0097	0.00826667	0.00145029	0.0057	0.0045	0.0058	0.00533333	0.000723418	0.0057	0.0041	0.0031	0.0043	0.00131149	0.009	0.0059	0.0025	0.0058	0.00325115	0.0106333	0.00983333	0.00923333	0.0099	0.000702377
30	0.0051	0.0044	0.0034	0.0043	0.0008544	0.0036	0.004	0.0039	0.00383333	0.000208167	0.0083	0.0064	0.0099	0.0082	0.00175214	0.0058	0.0048	0.0052	0.00526667	0.000503322	0.0053	0.0046	0.0033	0.0044	0.00101489	0.0089	0.0057	0.0025	0.0057	0.0032	0.0120333	0.0110333	0.0101333	0.0110667	0.000950438
35	0.0064	0.006	0.0048	0.00573333	0.000832666	0.0048	0.0055	0.0055	0.00526667	0.000404145	0.0096	0.0079	0.0109	0.00946667	0.00150444	0.0061	0.0049	0.0062	0.00573333	0.000723418	0.0066	0.0059	0.0044	0.00563333	0.00112398	0.0092	0.0065	0.0033	0.00633333	0.00295353	0.0145	0.0131	0.0121	0.0132333	0.00120554
40	0.0063	0.0057	0.005	0.00566667	0.000650641	0.0047	0.0057	0.006	0.00546667	0.000680686	0.0096	0.0079	0.011	0.0095	0.00155242	0.006	0.0067	0.0063	0.00633333	0.000351188	0.0065	0.0041	0.0039	0.00483333	0.00144684	0.0092	0.0068	0.0036	0.00653333	0.00280951	0.0164333	0.0146333	0.0135333	0.0148667	0.00146401
45	0.0062	0.0073	0.0053	0.00626667	0.00100167	0.005	0.0064	0.0056	0.00566667	0.000702377	0.0102	0.0096	0.0109	0.0102333	0.000650641	0.0069	0.0064	0.0066	0.00663333	0.000251661	0.0063	0.005	0.0043	0.0052	0.00101489	0.0096	0.0072	0.0038	0.00686667	0.00291433	0.0183667	0.0162667	0.0152667	0.0166333	0.00158219
50	0.0076	0.0077	0.0063	0.0072	0.000781025	0.0062	0.0074	0.0066	0.00673333	0.00061101	0.0108	0.0099	0.012	0.0109	0.00105357	0.0073	0.0064	0.007	0.0069	0.000458258	0.0064	0.0056	0.005	0.00566667	0.000702377	0.0105	0.0081	0.0041	0.00756667	0.00323316	0.0202667	0.0180667	0.0170667	0.0184667	0.00163707
55	0.0072	0.0077	0.0059	0.00693333	0.000929157	0.0055	0.0075	0.0071	0.0067	0.0010583	0.011	0.0104	0.0118	0.0110667	0.000702377	0.0079	0.0066	0.0068	0.0071	0.0007	0.0066	0.0048	0.0047	0.00536667	0.00106927	0.0108	0.0081	0.0037	0.00753333	0.00358376	0.0232	0.0201	0.019	0.0207667	0.00217792
60	0.0077	0.0084	0.0064	0.0075	0.00101489	0.0068	0.0082	0.0074	0.00746667	0.000702377	0.0113	0.0105	0.0122	0.0113333	0.00085049	0.008	0.0069	0.0077	0.00753333	0.000568624	0.0069	0.0054	0.0053	0.00586667	0.000896289	0.0107	0.008	0.0044	0.0077	0.0031607	0.0246667	0.0215667	0.0203667	0.0222	0.00221886
65	0.008	0.0087	0.0069	0.00786667	0.000907377	0.007	0.0092	0.0087	0.0083	0.00115326	0.0119	0.0116	0.0128	0.0121	0.0006245	0.0081	0.0081	0.0075	0.0079	0.00034641	0.0071	0.0056	0.0054	0.00603333	0.000929157	0.0115	0.0089	0.0049	0.00843333	0.00332466	0.0275667	0.0244667	0.0232667	0.0251	0.00221886
70	0.0095	0.01	0.0073	0.00893333	0.00143643	0.0087	0.0106	0.0098	0.0097	0.000953939	0.013	0.0132	0.0141	0.0134333	0.000585947	0.0095	0.009	0.0085	0.009	0.0005	0.0077	0.0073	0.0067	0.00723333	0.000503322	0.0122	0.0101	0.0056	0.0093	0.00337194	0.029	0.026	0.0249	0.0266333	0.00212211
75	0.0097	0.0098	0.009	0.0095	0.00043589	0.0082	0.0113	0.0096	0.0097	0.00155242	0.013	0.0131	0.0141	0.0134	0.000608276	0.0091	0.0091	0.0097	0.0093	0.00034641	0.0086	0.0064	0.0067	0.00723333	0.00119304	0.0122	0.0103	0.0055	0.00933333	0.00345302	0.0317	0.0288	0.0273	0.0292667	0.00223681
80	0.0095	0.01	0.0093	0.0096	0.000360555	0.0095	0.012	0.0127	0.0114	0.00168226	0.0134	0.0134	0.0144	0.0137333	0.00057735	0.0099	0.0101	0.0094	0.0098	0.000360555	0.0088	0.0069	0.0069	0.00753333	0.00109697	0.0125	0.0111	0.0061	0.0099	0.00336452	0.0335333	0.0306333	0.0295333	0.0312333	0.0020664
85	0.0101	0.0109	0.0101	0.0103667	0.00046188	0.0089	0.0123	0.011	0.0107333	0.00171561	0.0143	0.0149	0.0155	0.0149	0.0006	0.0106	0.0104	0.0095	0.0101667	0.000585947	0.0096	0.008	0.0077	0.00843333	0.00102144	0.0131	0.0113	0.0069	0.0104333	0.00318957	0.0357333	0.0330333	0.0322333	0.0336667	0.00183394
90	0.0107	0.0119	0.0098	0.0108	0.00105357	0.0097	0.0133	0.0111	0.0113667	0.00181475	0.0148	0.0152	0.016	0.0153333	0.00061101	0.0113	0.0106	0.01	0.0106333	0.000650641	0.0103	0.0082	0.0082	0.0089	0.00121244	0.0136	0.0123	0.0066	0.0108333	0.00372335	0.0384	0.0358	0.0348	0.0363333	0.00185831
95	0.0115	0.0121	0.0112	0.0116	0.000458258	0.0104	0.0142	0.0119	0.0121667	0.00191398	0.0155	0.0163	0.0165	0.0161	0.00052915	0.0116	0.0108	0.0107	0.0110333	0.000493288	0.0102	0.0088	0.0086	0.0092	0.00087178	0.0139	0.0128	0.0078	0.0115	0.00325115	0.0407333	0.0382333	0.0373333	0.0387667	0.00176163
100	0.0124	0.0131	0.0111	0.0122	0.00101489	0.0109	0.0149	0.0128	0.0128667	0.00200083	0.0161	0.0172	0.0175	0.0169333	0.000737111	0.0122	0.0118	0.0113	0.0117667	0.000450925	0.0105	0.0093	0.0091	0.00963333	0.000757188	0.0144	0.0134	0.0077	0.0118333	0.00361432	0.0436	0.0406	0.0399	0.0413667	0.00196554
105	0.0127	0.0137	0.012	0.0128	0.0008544	0.0118	0.0158	0.0135	0.0137	0.00200749	0.0168	0.0173	0.0182	0.0174333	0.00070946	0.0134	0.0124	0.0123	0.0127	0.000608276	0.0112	0.0098	0.01	0.0103333	0.000757188	0.0146	0.0136	0.0079	0.0120333	0.00361432	0.0461333	0.0430333	0.0423333	0.0438333	0.00202237
110	0.0134	0.0144	0.0128	0.0135333	0.00080829	0.0127	0.0168	0.0158	0.0151	0.00213776	0.0175	0.0189	0.0192	0.0185333	0.000907377	0.014	0.0134	0.0123	0.0132333	0.000862168	0.0126	0.0104	0.0107	0.0112333	0.00119304	0.0158	0.0147	0.0088	0.0131	0.00376431	0.0482333	0.0454333	0.0446333	0.0461	0.00189033
115	0.0133	0.0145	0.0133	0.0137	0.00069282	0.0132	0.0173	0.0172	0.0159	0.0023388	0.0185	0.0197	0.0198	0.0193333	0.000723418	0.0143	0.0136	0.0134	0.0137667	0.000472582	0.0123	0.0113	0.0115	0.0117	0.00052915	0.0173	0.0155	0.0093	0.0140333	0.00419682	0.0506	0.0487	0.048	0.0491	0.00134536
120	0.0142	0.0152	0.013	0.0141333	0.00110151	0.0137	0.0179	0.016	0.0158667	0.00210317	0.0188	0.0204	0.0204	0.0198667	0.00092376	0.0154	0.0136	0.0139	0.0143	0.000964365	0.0129	0.0113	0.0118	0.012	0.000818535	0.017	0.0155	0.0103	0.0142667	0.00351615	0.0532	0.051	0.0502	0.0514667	0.00155349
125	0.0152	0.0166	0.0158	0.0158667	0.000702377	0.0147	0.0188	0.0169	0.0168	0.00205183	0.0197	0.021	0.0212	0.0206333	0.000814453	0.0152	0.0146	0.0145	0.0147667	0.000378594	0.0132	0.0125	0.0123	0.0126667	0.000472582	0.0177	0.0167	0.0108	0.0150667	0.00372872	0.0556667	0.0532667	0.0533667	0.0541	0.00135769
130	0.0155	0.0177	0.0165	0.0165667	0.00110151	0.016	0.0197	0.0177	0.0178	0.00185203	0.0211	0.0219	0.0218	0.0216	0.00043589	0.0162	0.0145	0.014	0.0149	0.00115326	0.0148	0.0128	0.0135	0.0137	0.00101489	0.0182	0.0174	0.0117	0.0157667	0.00354448	0.0582	0.0561	0.0562	0.0568333	0.00118462
135	0.0167	0.0186	0.0161	0.0171333	0.00130512	0.0157	0.0211	0.0183	0.0183667	0.00270062	0.0215	0.0224	0.0228	0.0222333	0.000665833	0.0172	0.0162	0.0164	0.0166	0.00052915	0.0155	0.0134	0.0143	0.0144	0.00105357	0.0202	0.018	0.0125	0.0169	0.00396611	0.0606333	0.0588333	0.0584333	0.0593	0.00117189
140	0.0169	0.0177	0.0168	0.0171333	0.000493288	0.0144	0.0216	0.0191	0.0183667	0.00365559	0.0227	0.0234	0.0233	0.0231333	0.000378594	0.0177	0.0163	0.0158	0.0166	0.000984886	0.016	0.0141	0.0148	0.0149667	0.000960902	0.0199	0.0174	0.013	0.0167667	0.00349333	0.0632	0.0611	0.0613	0.0618667	0.00115902
145	0.0186	0.02	0.0177	0.0187667	0.00115902	0.0169	0.0222	0.0198	0.0196333	0.00265393	0.023	0.0248	0.0243	0.0240333	0.000929157	0.0187	0.0172	0.0176	0.0178333	0.000776745	0.0166	0.0152	0.0156	0.0158	0.00072111	0.0207	0.019	0.0139	0.0178667	0.00353883	0.0660333	0.0636333	0.0646333	0.0647667	0.00120554
150	0.0184	0.021	0.0195	0.0196333	0.00130512	0.0176	0.0229	0.0197	0.0200667	0.00266896	0.0245	0.0255	0.0252	0.0250667	0.00051316	0.0188	0.0183	0.0175	0.0182	0.000655744	0.0173	0.0158	0.0163	0.0164667	0.000763763	0.0211	0.0194	0.0144	0.0183	0.00348281	0.0688	0.0672	0.0669	0.0676333	0.00102144
155	0.0196	0.022	0.0197	0.0204333	0.00135769	0.019	0.0243	0.0212	0.0215	0.00266271	0.0251	0.0263	0.0259	0.0257667	0.00061101	0.0198	0.018	0.0187	0.0188333	0.000907377	0.0176	0.0162	0.0171	0.0169667	0.00070946	0.023	0.021	0.0153	0.0197667	0.00399541	0.0709333	0.0693333	0.0701333	0.0701333	0.0008
160	0.02	0.0224	0.0231	0.0218333	0.00162583	0.0194	0.0256	0.0208	0.0219333	0.00325167	0.0261	0.0271	0.0266	0.0266	0.0005	0.0205	0.0193	0.0205	0.0201	0.00069282	0.0189	0.0167	0.0178	0.0178	0.0011	0.0225	0.0199	0.0158	0.0194	0.00337787	0.0735667	0.0722667	0.0731667	0.073	0.000665833
165	0.0219	0.0227	0.0224	0.0223333	0.000404145	0.0192	0.0259	0.0217	0.0222667	0.00338575	0.0273	0.0281	0.0272	0.0275333	0.000493288	0.0215	0.0194	0.0211	0.0206667	0.00111505	0.0195	0.0177	0.0187	0.0186333	0.00090185	0.0243	0.0211	0.0162	0.0205333	0.00407962	0.0761333	0.0746333	0.0759333	0.0755667	0.000814453
170	0.0222	0.0239	0.0231	0.0230667	0.00085049	0.0203	0.026	0.0233	0.0232	0.00285132	0.0276	0.0289	0.0278	0.0281	0.0007	0.0219	0.0201	0.0209	0.0209667	0.00090185	0.0202	0.0182	0.0192	0.0192	0.001	0.0249	0.0227	0.0165	0.0213667	0.00435584	0.0787	0.0774	0.0788	0.0783	0.000781025
175	0.0236	0.0242	0.0245	0.0241	0.000458258	0.021	0.0273	0.0231	0.0238	0.0032078	0.0289	0.029	0.0285	0.0288	0.000264575	0.0222	0.0206	0.0218	0.0215333	0.000832666	0.0206	0.0185	0.0195	0.0195333	0.0010504	0.0252	0.0222	0.0168	0.0214	0.00425676	0.0814	0.08	0.0819	0.0811	0.000984886
180	0.0245	0.0249	0.0265	0.0253	0.0010583	0.0207	0.0288	0.0244	0.0246333	0.00405504	0.0296	0.03	0.0291	0.0295667	0.000450925	0.0233	0.022	0.0231	0.0228	0.0007	0.0209	0.0197	0.0206	0.0204	0.0006245	0.0261	0.024	0.0177	0.0226	0.0043715	0.0841333	0.0836333	0.0856333	0.0844667	0.00104083
185	0.0248	0.0276	0.0273	0.0265667	0.00153731	0.0227	0.0292	0.0254	0.0257667	0.00326548	0.0308	0.0312	0.0306	0.0308667	0.000305505	0.0244	0.0237	0.024	0.0240333	0.000351188	0.0225	0.0208	0.0214	0.0215667	0.000862168	0.0273	0.0255	0.0183	0.0237	0.00476235	0.0867667	0.0864667	0.0884667	0.0872333	0.00107858
190	0.0258	0.0277	0.0268	0.0267667	0.000950438	0.0212	0.0297	0.0242	0.0250333	0.00431084	0.0314	0.0317	0.0306	0.0312333	0.000568624	0.0244	0.0222	0.0229	0.0231667	0.00112398	0.0224	0.0212	0.0219	0.0218333	0.000602771	0.0271	0.0248	0.0191	0.0236667	0.00411866	0.0891	0.0896	0.092	0.0902333	0.00155027
195	0.0257	0.0285	0.0293	0.0278333	0.00189033	0.0235	0.0309	0.0257	0.0267	0.0038	0.0318	0.0319	0.0309	0.0315333	0.000550757	0.0251	0.0234	0.0262	0.0249	0.00141067	0.0225	0.0215	0.0222	0.0220667	0.00051316	0.028	0.0267	0.0194	0.0247	0.00463573	0.0912333	0.0923333	0.0946333	0.0927333	0.00173494
200	0.0264	0.028	0.028	0.0274667	0.00092376	0.0216	0.0313	0.0261	0.0263333	0.00485421	0.0334	0.0331	0.0321	0.0328667	0.000680686	0.0258	0.0236	0.0237	0.0243667	0.00124231	0.0234	0.0221	0.0231	0.0228667	0.000680686	0.0287	0.0272	0.0208	0.0255667	0.00419563	0.0943333	0.0955333	0.0977333	0.0958667	0.00172434
205	0.0269	0.0297	0.0307	0.0291	0.00196977	0.0237	0.032	0.0262	0.0273	0.00425793	0.0337	0.0337	0.0326	0.0333333	0.000635085	0.0265	0.0251	0.0264	0.026	0.000781025	0.0233	0.0228	0.0235	0.0232	0.000360555	0.0296	0.0276	0.0213	0.0261667	0.00433167	0.0962333	0.0975333	0.0997333	0.0978333	0.00176918
210	0.0277	0.0311	0.0323	0.0303667	0.00238607	0.025	0.0327	0.0264	0.0280333	0.00410163	0.0342	0.0344	0.0339	0.0341667	0.000251661	0.0269	0.0246	0.0277	0.0264	0.00160935	0.0247	0.024	0.0243	0.0243333	0.000351188	0.0295	0.0279	0.0214	0.0262667	0.00428991	0.0987333	0.100833	0.102933	0.100833	0.0021
215	0.0297	0.0304	0.0315	0.0305333	0.000907377	0.0246	0.034	0.0282	0.0289333	0.00474271	0.0352	0.0353	0.0337	0.0347333	0.000896289	0.0277	0.0258	0.0263	0.0266	0.000984886	0.0255	0.0241	0.0246	0.0247333	0.00070946	0.0304	0.0286	0.022	0.027	0.00442267	0.102	0.1036	0.1065	0.104033	0.00228108
220	0.0311	0.031	0.0329	0.0316667	0.00106927	0.0254	0.0341	0.0287	0.0294	0.00439204	0.036	0.0358	0.0343	0.0353667	0.000929157	0.0279	0.0262	0.0278	0.0273	0.000953939	0.0258	0.0243	0.0252	0.0251	0.000754983	0.031	0.0293	0.0229	0.0277333	0.00427122	0.104233	0.107033	0.109933	0.107067	0.00285015
225	0.0298	0.0324	0.0322	0.0314667	0.00144684	0.0256	0.0348	0.0287	0.0297	0.00468081	0.037	0.0371	0.0358	0.0366333	0.000723418	0.0295	0.0271	0.0276	0.0280667	0.00126623	0.0267	0.0252	0.026	0.0259667	0.000750555	0.0319	0.0306	0.0234	0.0286333	0.00457857	0.105967	0.109567	0.112667	0.1094	0.00335311
230	0.0301	0.0329	0.034	0.0323333	0.0020108	0.026	0.0347	0.0284	0.0297	0.00449333	0.0369	0.0373	0.0356	0.0366	0.000888819	0.029	0.0267	0.0297	0.0284667	0.0015695	0.0268	0.0256	0.026	0.0261333	0.00061101	0.0321	0.0298	0.0237	0.0285333	0.00434089	0.108667	0.111867	0.115267	0.111933	0.00330051
235	0.0327	0.0338	0.0355	0.034	0.00141067	0.0266	0.0365	0.029	0.0307	0.0051643	0.0382	0.0383	0.037	0.0378333	0.000723418	0.0303	0.0283	0.0303	0.0296333	0.0011547	0.0282	0.0269	0.0271	0.0274	0.0007	0.0328	0.0308	0.0242	0.0292667	0.00450037	0.111167	0.115067	0.118467	0.1149	0.00365285
240	0.0322	0.0345	0.0341	0.0336	0.00122882	0.0262	0.0367	0.0303	0.0310667	0.00529182	0.0394	0.0385	0.0375	0.0384667	0.000950438	0.0304	0.028	0.0291	0.0291667	0.00120139	0.0286	0.0273	0.0274	0.0277667	0.000723418	0.033	0.0314	0.0242	0.0295333	0.00468757	0.1134	0.1182	0.1222	0.117933	0.00440606
245	0.0333	0.035	0.0363	0.0348667	0.00150444	0.0272	0.0373	0.031	0.0318333	0.00510131	0.0395	0.0394	0.038	0.0389667	0.00083865	0.0318	0.0285	0.032	0.0307667	0.00196554	0.0286	0.0281	0.0278	0.0281667	0.000404145	0.0334	0.0333	0.0248	0.0305	0.0049366	0.116333	0.121033	0.124633	0.120667	0.00416213
250	0.0337	0.036	0.0368	0.0355	0.00160935	0.0282	0.0378	0.0299	0.0319667	0.00512282	0.0404	0.0401	0.0388	0.0397667	0.00085049	0.0318	0.029	0.033	0.0312667	0.00205264	0.0301	0.0288	0.0282	0.0290333	0.000971253	0.0341	0.0322	0.025	0.0304333	0.00480035	0.118767	0.123567	0.127967	0.123433	0.00460145
255	0.0358	0.0371	0.0374	0.0367667	0.00085049	0.0279	0.0389	0.0311	0.0326333	0.00565803	0.0411	0.0415	0.0393	0.0406333	0.00117189	0.033	0.0313	0.0324	0.0322333	0.000862168	0.0307	0.0295	0.0292	0.0298	0.000793725	0.0351	0.0336	0.026	0.0315667	0.00487887	0.121333	0.126933	0.131033	0.126433	0.00486929
260	0.0355	0.0376	0.0391	0.0374	0.00180831	0.0298	0.0394	0.0319	0.0337	0.00504678	0.0418	0.0418	0.0396	0.0410667	0.00127017	0.0332	0.0308	0.033	0.0323333	0.00133167	0.0313	0.0298	0.029	0.0300333	0.00116762	0.0349	0.0337	0.0257	0.0314333	0.00500133	0.123633	0.129633	0.134133	0.129133	0.00526783
265	0.0379	0.0387	0.0397	0.0387667	0.00090185	0.029	0.0402	0.0328	0.034	0.00569561	0.0433	0.0425	0.0407	0.0421667	0.00133167	0.0338	0.0315	0.0329	0.0327333	0.00115902	0.0321	0.0311	0.0301	0.0311	0.001	0.0361	0.036	0.0266	0.0329	0.00545619	0.1263	0.1335	0.1376	0.132467	0.00572043
270	0.0381	0.039	0.0405	0.0392	0.00121244	0.0297	0.0399	0.0324	0.034	0.00528488	0.0433	0.0428	0.0412	0.0424333	0.00109697	0.0342	0.0314	0.0346	0.0334	0.00174356	0.0324	0.0315	0.0301	0.0313333	0.00115902	0.0364	0.035	0.0268	0.0327333	0.00518588	0.128833	0.135633	0.140533	0.135	0.00587566
275	0.0392	0.0395	0.0416	0.0401	0.00130767	0.0293	0.041	0.0329	0.0344	0.0059925	0.0437	0.0442	0.0425	0.0434667	0.000873689	0.0351	0.032	0.0335	0.0335333	0.00155027	0.0333	0.0317	0.0306	0.0318667	0.00135769	0.0369	0.0357	0.0269	0.0331667	0.00546016	0.1319	0.1392	0.1435	0.1382	0.0058643
280	0.0395	0.0404	0.0413	0.0404	0.0009	0.0305	0.0422	0.0336	0.0354333	0.00606163	0.0456	0.0448	0.0425	0.0443	0.00160935	0.0349	0.0327	0.0356	0.0344	0.00151327	0.0335	0.0323	0.0311	0.0323	0.0012	0.0374	0.0367	0.0276	0.0339	0.00546717	0.1341	0.1416	0.1464	0.1407	0.00619919
285	0.0393	0.042	0.0422	0.0411667	0.00161967	0.0299	0.0428	0.0345	0.0357333	0.00653784	0.0459	0.0463	0.0437	0.0453	0.0014	0.0369	0.0333	0.0365	0.0355667	0.00197315	0.0344	0.0336	0.0318	0.0332667	0.00133167	0.038	0.0367	0.0286	0.0344333	0.00509346	0.1362	0.1446	0.1498	0.143533	0.00686246
290	0.0409	0.0421	0.0422	0.0417333	0.000723418	0.031	0.0434	0.0348	0.0364	0.00635295	0.0473	0.0467	0.0445	0.0461667	0.00147422	0.0369	0.0331	0.0345	0.0348333	0.0019218	0.035	0.0339	0.0321	0.0336667	0.00146401	0.0385	0.0364	0.0285	0.0344667	0.00527289	0.1391	0.1475	0.1535	0.1467	0.00723326
295	0.04	0.0432	0.044	0.0424	0.0021166	0.031	0.0443	0.0349	0.0367333	0.00683691	0.0474	0.0469	0.0451	0.0464667	0.00120968	0.0374	0.0335	0.0378	0.0362333	0.00237557	0.0358	0.0346	0.0324	0.0342667	0.00172434	0.0387	0.0366	0.029	0.0347667	0.00510327	0.1416	0.1504	0.1562	0.1494	0.00735119
300	0.0413	0.0442	0.0436	0.0430333	0.0015308	0.0311	0.0435	0.0352	0.0366	0.00631744	0.0484	0.048	0.046	0.0474667	0.00128582	0.0374	0.034	0.0373	0.0362333	0.00193477	0.037	0.035	0.0327	0.0349	0.00215174	0.0395	0.0383	0.0294	0.0357333	0.00551755	0.144867	0.153667	0.159767	0.152767	0.00749066
305	0.0432	0.0452	0.0441	0.0441667	0.00100167	0.032	0.045	0.0362	0.0377333	0.00663425	0.0498	0.0478	0.0459	0.0478333	0.00195021	0.0388	0.0348	0.0388	0.0374667	0.0023094	0.0379	0.0365	0.0339	0.0361	0.00202978	0.0403	0.0389	0.0303	0.0365	0.00541479	0.1473	0.1572	0.1624	0.155633	0.00767094
310	0.045	0.0459	0.0469	0.0459333	0.000950438	0.0319	0.0457	0.0376	0.0384	0.0069347	0.0503	0.0496	0.0473	0.0490667	0.0015695	0.0394	0.0351	0.0388	0.0377667	0.00232881	0.0386	0.0372	0.0343	0.0367	0.00219317	0.0407	0.0398	0.0307	0.0370667	0.00553203	0.150167	0.159567	0.165567	0.158433	0.0077623
315	0.0463	0.0455	0.0469	0.0462333	0.000702377	0.0329	0.0459	0.0365	0.0384333	0.00671218	0.0507	0.0502	0.0473	0.0494	0.00183576	0.0394	0.0356	0.0385	0.0378333	0.00198578	0.0388	0.0372	0.0346	0.0368667	0.00211975	0.0407	0.0386	0.0306	0.0366333	0.00532948	0.1526	0.1625	0.1693	0.161467	0.00839782
320	0.0445	0.0476	0.0484	0.0468333	0.00205994	0.0329	0.0463	0.0373	0.0388333	0.00683032	0.0515	0.0515	0.0484	0.0504667	0.00178979	0.0408	0.0366	0.0399	0.0391	0.00221133	0.0395	0.0383	0.0352	0.0376667	0.00221886	0.0415	0.0398	0.0314	0.0375667	0.00540771	0.155633	0.165233	0.171833	0.164233	0.00814616
325	0.0472	0.0473	0.0494	0.0479667	0.00124231	0.0335	0.0477	0.0382	0.0398	0.00723395	0.0532	0.0516	0.049	0.0512667	0.00211975	0.0408	0.0366	0.0404	0.0392667	0.00231805	0.0412	0.0391	0.0362	0.0388333	0.00251064	0.0419	0.0401	0.032	0.038	0.00527352	0.157633	0.169433	0.176233	0.167767	0.00941134
330	0.0463	0.0483	0.0493	0.0479667	0.00152753	0.0336	0.0475	0.0385	0.0398667	0.00705006	0.0541	0.0525	0.0499	0.0521667	0.00211975	0.042	0.0373	0.041	0.0401	0.00247588	0.0415	0.04	0.0364	0.0393	0.00262107	0.0429	0.0409	0.0323	0.0387	0.00563205	0.160267	0.171967	0.178367	0.1702	0.00917842
335	0.0474	0.0495	0.0504	0.0491	0.00153948	0.0339	0.0475	0.0382	0.0398667	0.0069515	0.0547	0.0529	0.0507	0.0527667	0.00200333	0.0421	0.0372	0.0413	0.0402	0.00262869	0.0425	0.0401	0.0367	0.0397667	0.00291433	0.043	0.0429	0.0325	0.0394667	0.00603352	0.162533	0.174533	0.181833	0.172967	0.00974491
340	0.0483	0.0508	0.0516	0.0502333	0.00172143	0.0343	0.0477	0.0388	0.0402667	0.00681934	0.0551	0.054	0.0512	0.0534333	0.0020108	0.0428	0.0384	0.0408	0.0406667	0.00220303	0.043	0.041	0.0375	0.0405	0.00278388	0.0433	0.0419	0.0324	0.0392	0.00593043	0.1646	0.1774	0.1845	0.1755	0.0100851
345	0.049	0.0509	0.0525	0.0508	0.00175214	0.0344	0.0486	0.039	0.0406667	0.00724523	0.0561	0.0538	0.0516	0.0538333	0.00225019	0.0428	0.0382	0.0418	0.0409333	0.00241937	0.0437	0.0417	0.0381	0.0411667	0.00283784	0.0443	0.0426	0.033	0.0399667	0.00609289	0.167167	0.180267	0.188367	0.1786	0.0106978
350	0.0521	0.0513	0.0528	0.0520667	0.000750555	0.0349	0.0485	0.0395	0.0409667	0.00691761	0.0556	0.0552	0.0524	0.0544	0.00174356	0.043	0.0385	0.041	0.0408333	0.00225462	0.044	0.0422	0.0382	0.0414667	0.00296873	0.0442	0.0422	0.0332	0.0398667	0.00585947	0.17	0.1837	0.1913	0.181667	0.0107946
355	0.0513	0.0522	0.053	0.0521667	0.00085049	0.0348	0.0489	0.0403	0.0413333	0.00710657	0.0576	0.0558	0.0529	0.0554333	0.00237136	0.044	0.0387	0.0424	0.0417	0.00271846	0.0443	0.0429	0.0386	0.0419333	0.00297041	0.0447	0.0423	0.0337	0.0402333	0.00578389	0.172167	0.186067	0.194367	0.1842	0.0112171
360	0.0514	0.0533	0.0547	0.0531333	0.0016563	0.0359	0.0491	0.0402	0.0417333	0.00673226	0.0576	0.0569	0.054	0.0561667	0.00190875	0.0446	0.0398	0.0432	0.0425333	0.00246847	0.0455	0.0436	0.0392	0.0427667	0.00323161	0.0458	0.0434	0.0336	0.0409333	0.00646323	0.175	0.1893	0.198	0.187433	0.0116131
365	0.0536	0.0542	0.0554	0.0544	0.000916515	0.0363	0.0504	0.0418	0.0428333	0.00710657	0.0586	0.0567	0.0541	0.0564667	0.00225906	0.0446	0.0398	0.0439	0.0427667	0.00259294	0.0461	0.044	0.0399	0.0433333	0.00315331	0.0461	0.0436	0.0344	0.0413667	0.00616144	0.177133	0.192033	0.200733	0.189967	0.011935
370	0.0523	0.0555	0.0558	0.0545333	0.00193993	0.0371	0.0513	0.0422	0.0435333	0.00719328	0.0603	0.0579	0.0552	0.0578	0.00255147	0.0462	0.0412	0.0441	0.0438333	0.00251064	0.0472	0.0454	0.0407	0.0444333	0.00335609	0.0469	0.0444	0.0354	0.0422333	0.00604842	0.179967	0.195667	0.203767	0.193133	0.0121006
375	0.0542	0.0555	0.056	0.0552333	0.000929157	0.0369	0.0513	0.0427	0.0436333	0.00724523	0.0608	0.0587	0.0557	0.0584	0.0025632	0.0462	0.0409	0.0449	0.044	0.00276225	0.0476	0.0454	0.0412	0.0447333	0.00325167	0.0471	0.0451	0.0353	0.0425	0.00631506	0.181867	0.197967	0.206867	0.195567	0.0126716
380	0.0539	0.0571	0.0583	0.0564333	0.0022745	0.0378	0.0521	0.0425	0.0441333	0.00728858	0.0615	0.0595	0.0568	0.0592667	0.00235867	0.0472	0.0417	0.0455	0.0448	0.00281603	0.0488	0.0468	0.042	0.0458667	0.00349476	0.0479	0.0455	0.0357	0.0430333	0.00646323	0.1844	0.201	0.21	0.198467	0.0129867
385	0.0582	0.0575	0.0586	0.0581	0.000556776	0.0378	0.0522	0.0432	0.0444	0.00727461	0.0627	0.0607	0.0576	0.0603333	0.0025697	0.0471	0.042	0.0457	0.0449333	0.00263502	0.0495	0.0475	0.0427	0.0465667	0.00349476	0.0485	0.0459	0.0359	0.0434333	0.00665232	0.186833	0.204333	0.213033	0.2014	0.013344
390	0.0561	0.0586	0.0589	0.0578667	0.00153731	0.0387	0.0534	0.0431	0.0450667	0.00754476	0.0632	0.0614	0.0583	0.0609667	0.00247857	0.0489	0.0424	0.0468	0.0460333	0.00331713	0.05	0.0482	0.0433	0.0471667	0.00346747	0.0491	0.0473	0.0361	0.0441667	0.00704367	0.189433	0.207433	0.216333	0.2044	0.0137041
395	0.058	0.0588	0.0605	0.0591	0.00127671	0.0392	0.0542	0.0449	0.0461	0.00757166	0.0646	0.0618	0.0586	0.0616667	0.00300222	0.0485	0.0428	0.0468	0.0460333	0.00292632	0.0508	0.0489	0.0437	0.0478	0.0036756	0.0492	0.0473	0.0363	0.0442667	0.00696443	0.191767	0.209967	0.220367	0.207367	0.0144762
400	0.0596	0.0594	0.061	0.06	0.00087178	0.0393	0.054	0.0443	0.0458667	0.00747418	0.0648	0.0629	0.0596	0.0624333	0.00263122	0.0496	0.0432	0.047	0.0466	0.0032187	0.0513	0.0494	0.0443	0.0483333	0.00361985	0.0497	0.0482	0.0361	0.0446667	0.00745676	0.194533	0.213233	0.223133	0.2103	0.0145239
405	0.0592	0.0599	0.062	0.0603667	0.00145717	0.0394	0.0538	0.0436	0.0456	0.0074054	0.065	0.0632	0.0599	0.0627	0.0025865	0.0491	0.043	0.047	0.0463667	0.00309892	0.0521	0.0496	0.0442	0.0486333	0.00403774	0.0498	0.0473	0.0361	0.0444	0.00729589	0.197533	0.216433	0.226233	0.2134	0.0145885
410	0.0612	0.0608	0.0618	0.0612667	0.000503322	0.0401	0.0544	0.0448	0.0464333	0.00728858	0.0663	0.0643	0.0607	0.0637667	0.00283784	0.0504	0.0443	0.0479	0.0475333	0.00306649	0.0529	0.0505	0.0451	0.0495	0.003995	0.0507	0.0484	0.0369	0.0453333	0.00739347	0.200033	0.219533	0.229333	0.2163	0.0149152
415	0.0608	0.0621	0.0623	0.0617333	0.000814453	0.0404	0.0543	0.0452	0.0466333	0.00705998	0.0667	0.0644	0.0612	0.0641	0.00276225	0.0512	0.0441	0.0481	0.0478	0.00355949	0.0536	0.0512	0.0454	0.0500667	0.00421584	0.0504	0.0492	0.0368	0.0454667	0.0075295	0.202267	0.222567	0.232667	0.219167	0.0154826
420	0.0634	0.063	0.0643	0.0635667	0.000665833	0.0409	0.0566	0.0467	0.0480667	0.00793872	0.0689	0.0655	0.0624	0.0656	0.00325115	0.0508	0.0454	0.0488	0.0483333	0.00273008	0.0553	0.0525	0.0465	0.0514333	0.00449592	0.0521	0.0497	0.0373	0.0463667	0.00794313	0.204667	0.225267	0.235967	0.221967	0.0159088
425	0.0632	0.0641	0.0651	0.0641333	0.000950438	0.0409	0.0563	0.0463	0.0478333	0.00781366	0.0694	0.0667	0.0627	0.0662667	0.00337095	0.0515	0.045	0.0488	0.0484333	0.00326548	0.0552	0.053	0.0467	0.0516333	0.00441173	0.0525	0.0493	0.0376	0.0464667	0.00784368	0.207367	0.228267	0.238967	0.224867	0.016072
430	0.0627	0.0651	0.0659	0.0645667	0.00166533	0.0416	0.057	0.0464	0.0483333	0.00787993	0.0698	0.0677	0.0641	0.0672	0.00288271	0.0525	0.046	0.0482	0.0489	0.00330606	0.0563	0.0539	0.0473	0.0525	0.00466047	0.0526	0.0508	0.0378	0.0470667	0.00807548	0.2097	0.2315	0.2419	0.2277	0.0164329
435	0.0643	0.0655	0.0666	0.0654667	0.00115036	0.042	0.0576	0.0462	0.0486	0.00807217	0.0713	0.0674	0.0643	0.0676667	0.00350761	0.0524	0.0461	0.0493	0.0492667	0.00315013	0.0573	0.0542	0.0481	0.0532	0.00468081	0.0532	0.0503	0.0383	0.0472667	0.00789958	0.211933	0.234233	0.245133	0.230433	0.0169231
440	0.0647	0.0663	0.066	0.0656667	0.00085049	0.0424	0.0573	0.0472	0.0489667	0.00760548	0.0719	0.0692	0.0655	0.0688667	0.00321299	0.0526	0.0469	0.0503	0.0499333	0.00286764	0.0579	0.0553	0.0484	0.0538667	0.00490951	0.0538	0.0516	0.0397	0.0483667	0.00758573	0.214167	0.236667	0.248267	0.233033	0.0173379
445	0.0647	0.0676	0.0682	0.0668333	0.00187172	0.0422	0.0583	0.0467	0.0490667	0.00830682	0.0716	0.0695	0.0663	0.0691333	0.00266896	0.0532	0.0468	0.0507	0.0502333	0.00322542	0.0589	0.0557	0.0488	0.0544667	0.00516172	0.0541	0.0512	0.0402	0.0485	0.0073328	0.216867	0.240167	0.251767	0.236267	0.0177739
450	0.0674	0.0682	0.0694	0.0683333	0.00100664	0.0429	0.0581	0.0475	0.0495	0.00779487	0.073	0.0708	0.0672	0.0703333	0.00292803	0.054	0.0475	0.051	0.0508333	0.0032532	0.0601	0.0564	0.0495	0.0553333	0.0053799	0.0541	0.0518	0.0401	0.0486667	0.00750755	0.2194	0.2431	0.2547	0.239067	0.0179923
455	0.0654	0.0693	0.0698	0.0681667	0.00240901	0.0425	0.0583	0.0483	0.0497	0.0079925	0.0733	0.0711	0.0679	0.0707667	0.00271539	0.0529	0.048	0.0511	0.0506667	0.00247857	0.0604	0.0571	0.0501	0.0558667	0.00525959	0.0546	0.0522	0.0413	0.0493667	0.00708825	0.2221	0.2461	0.2583	0.242167	0.0184177
460	0.0668	0.0706	0.0704	0.0692667	0.00213854	0.0435	0.0596	0.0486	0.0505667	0.0082282	0.0752	0.0719	0.068	0.0717	0.00360416	0.0553	0.0486	0.0518	0.0519	0.00335112	0.0617	0.0584	0.0507	0.0569333	0.00564476	0.0555	0.0541	0.0421	0.0505667	0.00736569	0.2239	0.2492	0.2612	0.244767	0.0190411
465	0.0689	0.0707	0.0729	0.0708333	0.00200333	0.0435	0.0591	0.0478	0.0501333	0.0080575	0.0752	0.0721	0.0694	0.0722333	0.0029023	0.0551	0.0488	0.0518	0.0519	0.00315119	0.0621	0.0585	0.0509	0.0571667	0.00571781	0.0555	0.0528	0.0418	0.0500333	0.00725695	0.226433	0.251433	0.264333	0.2474	0.0192692
470	0.0697	0.0714	0.073	0.0713667	0.00165025	0.0438	0.0605	0.0493	0.0512	0.00851058	0.0764	0.0741	0.0698	0.0734333	0.00335012	0.0558	0.0498	0.0529	0.0528333	0.00300056	0.0636	0.0597	0.0518	0.0583667	0.00601193	0.0565	0.0549	0.0428	0.0514	0.00749066	0.228833	0.254433	0.267433	0.250233	0.0196398
475	0.0702	0.072	0.0737	0.0719667	0.00175024	0.0443	0.0596	0.0492	0.0510333	0.00781302	0.0764	0.0746	0.0705	0.0738333	0.00302379	0.0552	0.0498	0.0522	0.0524	0.00270555	0.0644	0.0597	0.0518	0.0586333	0.00636736	0.0567	0.0543	0.0425	0.0511667	0.00760088	0.231167	0.257867	0.270467	0.253167	0.0200671
480	0.071	0.0733	0.0754	0.0732333	0.00220076	0.0452	0.0605	0.0491	0.0516	0.00795047	0.078	0.0746	0.0715	0.0747	0.00325115	0.056	0.05	0.0528	0.0529333	0.00300222	0.0654	0.061	0.0525	0.0596333	0.00655769	0.0571	0.0546	0.0428	0.0515	0.00763741	0.2334	0.2603	0.2731	0.2556	0.020263

## Sheet: IMP_Ib-M1
										Inner membrane potential (IMP) - DisC3(5) assay
Time (minutes)	100 μM								50 μM								25 μM															6.25 μM								3.125 μM								1.56 μM
	Experiment 1			Experiment 2			Mean	SD	Experiment 1			Experiment 2			Mean	SD	Experiment 1			Experiment 2			Mean	SD	Experiment 1			Experiment 2		Mean	SD	Experiment 1			Experiment 2			Mean	SD	Experiment 1			Experiment 2			Mean	SD	Experiment 1
0	22.86	29.24	25.56	22.19	20.6	20.96	23.5683	3.29091	20.33	22.86	25.59	22.68	19.88	18.31	21.6083	2.61033	17.65	20.2	21.09	19.58	16.69	19.06	19.045	1.63062	16.5	20.48	20.65	17.3	16.33	15.4818	7.05138	15.07	17.53	19.48	19.67	16.46	18.46	17.7783	1.79296	17.73	18.09	18.71	16.9	16.07	17.81	17.5517	0.932747	17.32	17.69
1	15.18	19.37	14.72	14.11	13.44	15.82	15.44	2.09496	14.99	15.21	16.93	13.86	12.9	15.11	14.8333	1.36559	14.73	12.99	12.12	15.55	12.96	13.14	13.5817	1.28539	13.08	17.2	12.14	12.61	15.58	11.9826	5.58956	14.93	13.13	14.69	14.24	14.82	12.79	14.1	0.92	13.18	13.4	13.38	13.41	15.56	15.43	14.06	1.11551	12.9	15.31
2	11.99	16.98	11.81	12.07	12.54	11.6	12.8317	2.05636	13.3	14.28	14.2	11.26	11.09	13.74	12.9783	1.44145	11.85	12.42	11.42	12.47	11.84	13.04	12.1733	0.580195	11.58	11.68	12.55	11.81	11.36	9.9267	4.59668	13.29	11.22	12.87	12	10.93	14.4	12.4517	1.31987	11.26	10.67	10.53	11.49	11.02	10.52	10.915	0.40619	13.37	11.15
3	11.85	14.6	9.776	11.42	11.55	10.83	11.671	1.61165	12.68	13.73	14.07	12.72	10.91	11.21	12.5533	1.28326	9.97	10.44	11.04	10.86	10.75	10.66	10.62	0.376138	10.41	13.3	11.21	9.484	11	9.29669	4.54839	10.04	10.39	12.18	10.46	10.25	10.34	10.61	0.782713	10.01	10.05	10.42	10.39	10.18	11.29	10.39	0.472229	11.01	11.81
4	10.55	14.03	10.54	10.26	9.399	11.55	11.0548	1.61185	9.384	12.88	12.16	10.12	8.412	10.83	10.631	1.68378	9.9	8.639	11.48	9.495	8.063	8.809	9.39767	1.20842	8.408	9.363	8.964	9.701	7.43	7.5124	3.1897	9.225	9.757	10.22	9.831	7.648	10.62	9.55017	1.04296	9.165	8.866	8.307	9.539	10.44	10.24	9.42617	0.817	11.59	11.63
5	8.389	11.51	9.063	8.645	9.136	9.786	9.4215	1.12905	9.883	11.1	12.83	8.85	7.981	8.412	9.84267	1.84416	8.512	8.241	10.42	9.505	7.623	9.601	8.98367	1.03357	8.273	8.532	8.637	9.066	8.912	7.40893	3.1358	11.07	9.004	10.84	9.982	9.784	8.112	9.79867	1.11452	7.544	8.734	9.717	10.53	8.793	10.17	9.248	1.10349	9.107	9.84
6	8.21	11.15	7.723	7.387	7.73	7.894	8.349	1.39803	10.4	9.556	10.12	7.102	8.158	8.354	8.94833	1.28345	9.758	8.151	7.862	7.842	7.529	9.488	8.43833	0.942395	8.496	10.06	8.739	9.014	9.609	7.81007	3.4131	9.483	7.435	8.594	9.215	8.356	8.18	8.54383	0.739213	8.695	7.867	8.575	8.55	7.904	9.277	8.478	0.529694	7.699	8.042
7	8.623	10.35	8.292	9.283	7.377	7.236	8.52683	1.17885	8.115	8.266	10.18	7.815	7.302	8.128	8.301	0.982913	8.758	8.864	9.231	7.639	6.398	8.584	8.24567	1.04996	6.737	8.406	8.031	7.333	8.628	6.69749	2.85391	7.602	7.357	7.257	7.478	7.196	7.73	7.43667	0.205735	7.543	7.988	7.696	9.127	7.836	8.085	8.04583	0.564456	7.525	7.465
8	8.814	9.807	7.943	8.498	7.056	7.296	8.23567	1.023	8.269	8.196	8.585	8.097	6.575	7.179	7.81683	0.770166	7.77	7.686	8.441	7.959	6.892	7.182	7.655	0.553226	7.758	8.083	8.789	7.253	6.769	6.5342	3.0108	7.929	7.104	7.347	7.743	7.526	8.567	7.70267	0.513037	7.311	6.612	6.009	7.738	7.153	5.796	6.76983	0.765396	7.732	8.315
9	7.49	10.25	7.605	6.515	7.223	6.681	7.62733	1.35603	5.704	10.18	9.713	8.188	6.407	7.879	8.01183	1.76325	8.034	8.569	7.414	8.318	6.988	7.691	7.83567	0.587712	7.173	7.876	6.909	7.28	7.079	6.15079	2.7452	8.31	7.803	7.892	8.079	7.478	7.866	7.90467	0.278827	6.422	6.863	6.583	7.793	6.831	7.263	6.95917	0.498662	8.856	8.257
10	8.063	9.059	6.235	6.888	6.788	6.24	7.21217	1.12425	7.832	10.1	11.1	7.175	6.594	6.416	8.20283	1.94771	6.509	7.041	6.886	6.315	6.508	7.351	6.76833	0.391977	7.706	8.174	7.374	6.9	6.464	6.16833	2.8924	8.255	7.34	7.398	7.26	7.023	5.41	7.11433	0.93454	8.35	5.625	7.688	7.256	5.242	6.819	6.83	1.20016	10.03	7.061
11	43.61	55.47	44.94	49.78	45.32	52.3	48.57	4.71864	43.92	44.95	44.25	49.32	47.74	53.18	47.2267	3.60737	40.37	38.88	38.72	45.59	42.84	38.87	40.8783	2.79254	39.72	41.58	41.92	41.4	44.85	35.3771	16.0494	32.73	33.96	34.19	39.21	40.14	34.55	35.7967	3.07989	29.58	28.04	32.18	35.49	35.2	37.21	32.95	3.62545	29.11	28.06
12	42.61	48.81	44.24	43.91	45.67	51.45	46.115	3.3641	46.96	43.76	46.48	47.03	42.75	45.25	45.3717	1.78811	39.29	38.52	40.24	42.88	41.13	42.92	40.83	1.82846	35.94	36.61	40.55	41.97	40.84	32.9564	15.4419	33.17	30.08	32.71	38.83	36.98	35.71	34.58	3.18855	25.62	29.21	30.92	36.87	31.35	33.14	31.185	3.77117	25.28	26.33
13	43.38	47.35	42.02	46.33	44.24	45.55	44.8117	1.97299	43.47	43.46	46.42	42.12	40.46	41.22	42.8583	2.11674	36.16	39.62	37.66	40.52	37.94	37.27	38.195	1.59902	35.45	35.37	40.17	35.71	40.9	31.5332	14.8721	31.42	30.62	30.6	40.12	36.23	38.97	34.66	4.33948	29.62	30.13	29.59	34.65	30.35	31.17	30.9183	1.91746	25.61	25.57
14	43.15	45.03	43.48	41.65	39.37	42.39	42.5117	1.91387	43.31	47.53	44.16	43.06	40.66	40.13	43.1417	2.66677	39.42	35.81	35.97	39.18	38.56	40.86	38.3	2.0139	33.83	32.81	39.24	36.94	40.1	30.8223	14.4033	29.95	29.67	30.63	36.11	34.98	36.35	32.9483	3.1877	28.07	28.61	27.59	32.6	31.65	31.21	29.955	2.11658	24.31	26.58
15	43.05	50.43	42.47	42.84	44.43	42.4	44.27	3.10617	38.83	44.08	47.79	43.87	40.22	44.23	43.17	3.20388	40.61	38.59	38.45	40.58	35.16	39.11	38.75	1.99709	32.61	33.83	38.83	36.28	39.6	30.5245	14.2377	27.87	31.06	33.77	36.82	32.46	36.65	33.105	3.42969	27.09	26.57	26.93	33.24	31.16	33.26	29.7083	3.21304	24.04	28.76
16	44.13	46.13	42.64	47.4	46.82	44.23	45.225	1.84201	43.11	41.62	42.5	39.69	40.65	46.4	42.3283	2.34513	36.14	39.27	38.23	39.24	41.86	37.86	38.7667	1.90029	34.87	31.82	40.7	38.07	40.4	31.2934	14.7943	31.16	30.85	33.63	37.57	33.57	37.42	34.0333	2.92385	27.6	30.22	30.68	32.5	31.49	33.71	31.0333	2.1023	28.14	25.79
17	44.67	51.55	44.51	45.3	42.11	44.5	45.44	3.18691	43.28	45.71	45.79	43.66	44.61	43.13	44.3633	1.19156	37.5	40.23	42.85	40.86	40.04	39.94	40.2367	1.72245	36.8	38.94	38.75	36.55	38.66	31.9037	14.8223	32.56	30.76	31.04	34.64	34.88	36.99	33.4783	2.4423	28.74	29.19	33.68	32.03	32.97	34.29	31.8167	2.33796	29.68	26.61
18	48.22	45.34	44.13	45.33	42.84	44.73	45.0983	1.79055	44.83	46.84	48.94	45.2	41.93	44.22	45.3267	2.38206	39.98	37.39	39.47	42.45	39.92	42.27	40.2467	1.89157	38.22	36.82	41.32	40.06	41.94	33.3753	15.5417	33.51	31.57	32.97	37.73	37.01	37.63	35.07	2.70135	26.81	29.32	31.19	31.61	31.39	34.49	30.8017	2.56448	29.04	28.09
19	46.22	50.67	44.26	47.7	48.42	44.5	46.9617	2.46303	42.67	46.23	48.53	49.78	46.42	47.93	46.9267	2.47306	41.02	37.28	39.52	43.07	41.97	41.05	40.6517	2.0263	37.87	39.72	43.86	39.25	41.91	34.1061	15.8575	34.13	35.19	33.82	37.9	36.04	40.37	36.2417	2.50054	28.78	29.6	34.16	32.7	35.69	34.71	32.6067	2.8297	32.72	29.11
20	45.8	51.59	47.26	46.6	48	45.99	47.54	2.14505	48.62	49.8	49.72	47.81	43.37	43.64	47.16	2.92683	40.26	42.17	44.57	43.32	41.45	37.82	41.5983	2.37532	38.87	39.97	41.44	36.74	41.84	33.5392	15.3788	33.53	33.3	35.79	40.4	36.55	40.69	36.71	3.22704	33.85	31.33	34.58	32.22	35.94	36.1	34.0033	1.9406	31.94	26.12
21	45.21	55.01	49.82	46.93	49.06	49.34	49.2283	3.32409	43.05	47.85	48.92	47.84	44.16	48.24	46.6767	2.43692	39.95	35.75	41.13	46.19	42.19	43.62	41.4717	3.53733	37.4	42.34	47.01	38	42.92	35.2012	15.9076	35.99	33.56	36.41	39.28	39.54	37.12	36.9833	2.23	27.3	34.08	35.44	34.29	35.58	36.57	33.8767	3.34856	30.37	28.2
22	45	52.32	51.42	46.84	45.3	45.68	47.76	3.25672	46.57	51.16	50.16	48.15	46.3	47.83	48.3617	1.94179	41.92	39.52	42.61	46.4	44.56	39.83	42.4733	2.67608	41.67	44.14	45.85	41.61	44.66	36.7677	16.786	37.41	35.57	36.26	40.34	40.34	40.95	38.4783	2.34783	31.16	30.58	32.8	36.12	36.45	39.63	34.4567	3.52547	31.73	30.65
23	49.12	52.26	47.04	47.53	47.03	43.84	47.8033	2.77701	44.39	49.61	51.33	46.88	44.3	51.93	48.0733	3.37847	42.15	42.57	43.45	44.11	46.2	44.71	43.865	1.48437	37.49	43.59	45.17	44.57	44.86	36.1941	17.2451	38.52	38.12	37.21	39.97	43.67	39.85	39.5567	2.27253	30.68	33.82	32.78	34.96	37.57	38.98	34.7983	3.07201	33.89	32.28
24	47.99	53.96	48.48	47.06	48.67	47.14	48.8833	2.57459	48.09	54.91	52.23	48.36	43.4	49.81	49.4667	3.93213	46.62	44.33	43.53	43.13	44.75	44.18	44.4233	1.22235	38.87	44.51	45.83	44.34	42.53	36.2171	17.3129	39.65	37.43	38.82	41.17	38.12	40.64	39.305	1.45152	30.92	35.26	35.83	35.15	37.59	39.32	35.6783	2.82967	30.82	33.6
25	47.49	52.14	48.11	45.13	49.38	46.1	48.0583	2.4957	50.83	57.32	53.16	50.88	47.86	50.27	51.72	3.22284	44.5	42.55	44.46	46.71	43.63	47.24	44.8483	1.80137	41.53	47.49	46.84	41.53	48.35	37.9236	17.9475	39.24	37.67	41.14	40.9	38.27	40.86	39.68	1.49895	31.36	35.25	37.67	36.29	35.42	39.33	35.8867	2.69493	35.2	30.9
26	46.32	54.8	50.38	47.54	45.08	46.67	48.465	3.57593	51.71	52.22	52.13	50.07	47.39	49.53	50.5083	1.89087	46.35	44.89	46.85	42.34	46.86	44.43	45.2867	1.76772	41.67	48.04	45.88	43.17	47.84	38.0613	17.9593	39.29	39.01	40.43	43.53	40.06	41.39	40.6183	1.65962	35.39	33.4	36.3	35.63	37.35	38.58	36.1083	1.77581	31.32	34.51
27	51.96	55.49	53.04	47.21	47.87	43.52	49.8483	4.41354	49.52	54.99	55.27	47.69	50.14	51.7	51.5517	3.05624	47.91	44.03	44.37	49.48	46.55	47.45	46.6317	2.11222	44.23	49.17	44.51	42.76	47.43	38.3687	17.9146	39.94	40.71	42.86	39.91	44.23	40.15	41.3	1.81498	35	36.78	35.73	38.69	37.13	41.83	37.5267	2.4576	36.26	32.6
28	50.39	51.31	52.47	48.95	46.73	47.49	49.5567	2.23093	47.44	54.6	58.04	52.01	46.28	54.63	52.1667	4.54981	46.56	45.14	45.24	44.61	45.15	46.11	45.4683	0.721316	40.53	48.54	46.74	44.13	46.31	37.8286	18.385	40.96	38.59	42.22	40.36	45.23	39.35	41.1183	2.37651	36.12	37.46	38.94	40.41	38.66	38.11	38.2833	1.44801	36.54	34.51
29	51.18	55.76	51.81	46.81	52.23	46.76	50.7583	3.46532	49.94	57.79	51.08	49.14	51.08	52.51	51.9233	3.09402	50.79	45.58	46.55	46.19	46.07	47.62	47.1333	1.91738	45.53	48.27	46.09	44.29	46.1	38.6996	18.0655	40.69	39.95	42.97	41.61	41.36	44.93	41.9183	1.78696	37.72	36.26	40.04	35.54	39.68	41.28	38.42	2.27339	33.25	36.36
30	49.29	57.93	50.79	47.98	47.08	47.05	50.02	4.13086	49.85	54.43	55.41	49.23	51.71	54.01	52.44	2.5609	48.45	46.7	48.19	47.62	48.52	45.95	47.5717	1.04356	45.57	48.92	44.79	46.33	42.92	38.2623	18.3391	39.09	41.66	40.65	42.99	43.77	46.05	42.3683	2.45388	36.9	36.94	38.16	38.36	41.11	41.6	38.845	2.04141	35.29	33.28
31	49.35	54.18	50.04	46.42	50.67	47.88	49.7567	2.6571	49.2	54.88	55.28	50.84	46.26	52.06	51.42	3.44009	46.55	44.83	49.87	49.13	47.94	50.45	48.1283	2.13694	44.3	48.28	47.89	45.65	47.35	39.2678	18.2518	42.33	40.15	43.21	41.91	44.47	45.43	42.9167	1.88827	40.98	40.8	35.63	38.76	39.61	39.03	39.135	1.94106	37.95	33.71
32	50.23	58.44	51.23	45.43	46.48	45.13	49.49	5.06421	54.02	57.33	54.12	49.56	49.08	52.27	52.73	3.10932	49.48	46.57	47.5	48.1	49.32	47	47.995	1.20313	47.15	51.46	47.38	47.49	46.73	40.2355	19.1999	40.44	43.55	44.3	43.77	44.84	42.5	43.2333	1.57784	40.03	37.36	39.41	40	39.23	40.37	39.4	1.08521	38.58	34.53
33	51.25	54.07	54.27	46.66	46.1	45.79	49.69	3.99683	53.36	56.88	56.17	51.55	50	52.08	53.34	2.70141	49.71	46.28	47.01	50.33	46.81	46.97	47.8517	1.71093	47.31	46.47	49.42	41.51	48.22	39.1068	18.5211	40.86	42.39	41.91	45.31	44.9	42.54	42.985	1.74907	38.98	40.46	40.01	41.08	38.19	42.94	40.2767	1.66607	36.39	34.75
34	49.09	56.97	49.22	47.38	46.94	43.04	48.7733	4.59693	51.79	55.69	56.11	51.54	53.34	57.48	54.325	2.45586	46.81	47.68	50.39	47.03	44.4	50.56	47.8117	2.34403	49.37	52.43	51.78	43.88	48.72	41.4207	19.3805	39.89	41.16	44.47	44.88	44.88	47.23	43.7517	2.71257	36.99	40.27	36.62	39.4	38.58	43.36	39.2033	2.46639	37.52	35.66
35	50.99	59.75	55.23	44.81	46.19	43.99	50.16	6.33742	52	60.62	61.55	51.96	48.04	56.26	55.0717	5.34279	47.82	46.31	49.87	50.54	44.31	46.84	47.615	2.31989	44.32	47.4	48.01	45.29	48.77	39.3516	18.2195	40.55	42.77	43.71	45.41	46.65	51.43	45.0867	3.75846	36.97	41.13	39.66	40.81	42.64	42.1	40.5517	2.03878	39.99	36.87
36	49.84	58.37	53.02	44.49	47.06	42.92	49.2833	5.74894	52.26	59.61	59.74	53	48.51	52.61	54.2883	4.4726	50.24	48.44	52.43	53.78	48.38	50.89	50.6933	2.15484	44.39	49.54	47.52	44.83	48.95	39.5641	18.4466	43.14	43	44.51	42.36	46.55	42.3	43.6433	1.63209	39.73	40.26	40.84	39.81	42.58	42.54	40.96	1.30082	35.73	37.13
37	51.64	57.19	50.73	46.06	46.13	46.84	49.765	4.36058	55.06	59.24	59.1	53.24	49.34	54.68	55.11	3.74043	48.5	50.02	49.11	47.98	47.99	49.09	48.7817	0.785504	47.61	50.59	46.92	47.4	48.84	40.3576	19.4312	43.48	41.15	43.03	42.6	44.61	48.34	43.8683	2.46566	37.85	41.33	39.48	39.43	42.08	42.27	40.4067	1.75919	35.59	37.05
38	51.68	60.75	54.67	44.96	45.17	44.7	50.3217	6.57865	54.16	59.89	56.77	53.41	51.66	54.97	55.1433	2.87444	53.27	48.25	48.79	48.73	47.89	47.09	49.0033	2.1814	50.15	50.29	50.65	47.38	50.41	41.8436	19.468	42.7	45.38	43.98	45.85	45.17	48.01	45.1817	1.79378	40.01	42.75	43.36	40.05	42.22	43.66	42.0083	1.6111	37.45	36.97
39	51.35	54.17	53.95	44.71	44.05	45.49	48.9533	4.73218	51.33	61.75	60.02	51.01	49.1	51.97	54.1967	5.29662	49.75	46.84	49.95	48.01	47.8	46.73	48.18	1.39063	46.62	51.51	48.98	47.9	49.44	40.9734	19.46	46.4	42.89	47.46	46.13	48.55	48.98	46.735	2.19646	40.08	39.47	40.44	41.76	41.33	42.38	40.91	1.09938	38.24	37.01
40	49.57	59.36	54.77	44.18	48.21	45.49	50.2633	5.78875	55.76	59.75	62.22	51.09	49.09	51.58	54.915	5.23713	51.36	49.65	53.91	48.71	49.03	48.89	50.2583	2.03455	48.7	52.69	51.24	45.22	47.19	41.1791	19.3651	46.36	39.93	43.57	47.72	45.65	47.1	45.055	2.89179	39	43.22	41.15	43.83	42	44.19	42.2317	1.9511	37.75	39.22
41	50.13	61.64	52.65	44.72	45.05	42.12	49.385	7.13772	56.37	61.37	59.03	54.25	50.08	55.43	56.0883	3.91259	51.32	49.62	48.46	48.42	50.72	48.01	49.425	1.36011	49.04	52.3	49.84	48.21	48.21	41.4934	19.7196	46.42	46.72	46.04	44.83	45.87	48.38	46.3767	1.17434	41.33	42.73	41.31	42.53	41.67	44.93	42.4167	1.37047	37.05	37.53
42	51.39	58.69	55.87	44.37	46.69	40.42	49.5717	7.00334	55.4	60.14	59.38	52.63	49.54	53.67	55.1267	4.071	51.6	49.76	53.56	47.76	46.48	50.12	49.88	2.55449	51.3	54.7	50.31	48.62	52.75	43.3724	20.1041	44.52	45.51	46.09	46.77	44.79	49.44	46.1867	1.79556	40.95	41.55	42.13	42.43	41.02	45.64	42.2867	1.74492	37.65	39.05
43	52.57	59.46	55.94	44.03	45.37	43.49	50.1433	6.79286	54.62	59.66	62.06	50.74	48.02	54.28	54.8967	5.27306	52.99	48.96	53.64	50.71	48.73	50.02	50.8417	2.05613	48.4	52.49	50.88	47.87	49.92	41.936	19.6088	45.2	44.38	45.42	47.49	49.37	46.95	46.4683	1.83108	38.47	45.35	40.93	39.98	41.71	44.73	41.8617	2.69558	38.73	38.94
44	49.6	57.22	51.98	43.55	44.53	41.12	48	6.04296	55.29	61.55	62.48	52.39	51.71	57.67	56.8483	4.54322	49.57	53.01	52.96	50.57	50.2	47.61	50.6533	2.07473	51.27	52.84	48.07	45.87	50.32	41.7408	19.5863	47.43	48.37	48.72	45.13	46.63	46.5	47.13	1.32685	43.07	40.69	41.92	37.74	39.85	44.43	41.2833	2.38582	39.21	37.85
45	48.21	57.1	54.2	41.11	41.46	42.94	47.5033	6.86529	53.28	61.75	62.1	53.76	48.88	53.76	55.5883	5.24183	55.29	47.16	54.81	50.93	50.12	51.35	51.61	3.04417	48.68	54.59	48.74	48.58	49.27	42.1507	19.2983	48.3	46.89	51.73	46.65	48.46	47.58	48.2683	1.84464	41.55	42.26	42.56	43.44	42.5	41.07	42.23	0.83124	38.23	40.21
46	52.2	60.38	50.57	41.1	45.56	41.48	48.5483	7.37264	55.55	63.41	61.8	52.8	52.57	56.45	57.0967	4.55504	52.76	48.97	53.96	47.6	47.72	53.19	50.7	2.91735	45.63	51.62	46.82	48.35	48.75	40.6812	18.6111	43.9	46.69	49.69	47.77	47.17	47.24	47.0767	1.87544	40.25	44.49	42.16	39.84	44.23	45.2	42.695	2.2921	36.99	36.81
47	51.35	60.62	49.12	39.58	41.25	43.29	47.535	7.8624	55.25	58.99	60.24	54.89	48.65	57.12	55.8567	4.09551	54.55	49.97	56.58	48.69	49.11	50.63	51.5883	3.2177	47.77	55.69	49.67	47.88	53.69	42.9863	19.7433	44.39	43.74	50.1	47.97	48.63	49.37	47.3667	2.663	44.43	46.72	43.86	38.77	42.65	45.45	43.6467	2.76158	40.87	38.3
48	48.33	60.08	50.74	41.2	43.74	43.35	47.9067	6.92099	55.29	64.13	63.23	54.42	51.58	57.1	57.625	5.02539	54.16	54.6	56.97	49.95	51.99	50.25	52.9867	2.74046	50.53	55.18	50.42	47.1	50.94	42.8184	19.802	49.08	45.55	50.63	46.27	45.59	47.6	47.4533	2.06173	42.17	45.38	45.19	40.24	43.01	45.3	43.5483	2.10965	41.48	36.37
49	48.94	56.53	53.81	39.96	43.39	44.34	47.8283	6.42671	53.75	63.42	64.1	53.3	48.85	54.7	56.3533	6.08412	55.93	49.99	54.56	50.42	49.17	47.15	51.2033	3.35435	50.01	52.39	52.17	47.95	48.74	42.4357	19.2287	46.96	47.75	49.37	49.37	48.39	46.74	48.0967	1.1473	46.98	42.79	40.79	42.14	44.82	47.6	44.1867	2.73976	39.07	40.16
50	51.69	57.28	53.99	43.77	42.54	40.26	48.255	6.96903	56.23	62.93	65.23	50.9	50.67	55.24	56.8667	6.06235	53.65	45.99	58.16	51.56	51.92	52.42	52.2833	3.9162	52.46	53.29	50.51	49.25	46.48	42.651	19.1299	50.79	48.38	48.56	48.86	47.77	47.93	48.715	1.0929	40.96	44.62	43.67	41.21	44.52	45.13	43.3517	1.81903	41.6	39.31
51	45.88	59.65	56.54	39.9	42.54	40.99	47.5833	8.44593	55.56	59.12	59.64	50.17	50.15	54.82	54.91	4.13891	54.24	52.68	55.31	49.41	48.92	51.69	52.0417	2.55798	47.52	53.62	47.72	46.93	49.64	41.3313	19.1514	47.68	48.21	48.71	47.85	49.24	47.05	48.1233	0.777423	43.82	45.27	48.52	41.77	44.47	44.58	44.7383	2.20613	40.85	40.1
52	49.64	61.89	54.53	40.7	42.72	38.42	47.9833	9.06869	54.9	64.26	64.61	50.95	50.9	55.6	56.87	6.17577	53.66	54.38	54.27	52.4	49.42	52.39	52.7533	1.85129	51.34	56	50.29	46.21	49.53	42.5369	20.182	48.48	49.22	50.49	48.14	46.93	50.54	48.9667	1.40914	41.72	44.52	44.83	39.84	42.39	44.74	43.0067	2.03385	40.18	41.07
53	50.64	56.79	54.28	37.76	40.96	39.46	46.6483	8.24695	52.52	61.83	60.67	51.34	55.37	55.8	56.255	4.23487	53.89	50.85	53.84	50.86	51.34	50.49	51.8783	1.56248	47.58	54.75	48.31	51.4	52.61	42.7021	20.3307	47.8	46.11	49.99	48.5	50.47	49.32	48.6983	1.59621	43.03	46.12	43.14	39.15	43.13	45.11	43.28	2.39065	39.92	38.31
54	47.61	60.69	55.35	38.56	40	40.74	47.1583	9.12997	55.34	62.08	59.75	52.6	51.53	58.12	56.57	4.13643	55.28	54.21	53.36	51.12	52.07	53.06	53.1833	1.48279	54.17	55.58	53.11	50.91	52.27	44.5871	21.1769	47.69	46.97	49.59	47.33	47.34	49.77	48.115	1.23476	43.64	45.59	42.81	40.37	43.43	47.22	43.8433	2.35783	41.01	43.09
55	48.06	55.04	50.56	36.76	37.05	38.36	44.305	7.9167	53.32	67.13	62.12	50.71	51.21	57.37	56.9767	6.56651	51.48	53.1	54.62	53.19	54	49.98	52.7283	1.71222	50.81	56.99	50.43	46.5	54.66	43.517	20.8	47.4	47.29	49.66	47.06	51.21	51.27	48.9817	1.98586	43.6	45.19	43.64	45.51	46.53	47.78	45.375	1.63287	41.29	39.94
56	50.26	57.42	54.22	37.56	42.33	37.59	46.5633	8.59836	57.49	65.13	60.52	50.48	52.24	57.93	57.2983	5.37078	56.84	53.03	59.62	52.12	52.11	53.53	54.5417	3.03835	49.79	55.2	49.55	48.17	50.63	42.7297	19.5923	50.16	46.34	51.73	49.05	52.48	50.16	49.9867	2.16756	41.31	44.31	44.97	38.15	45.89	49.16	43.965	3.81277	41.14	40.26
57	45.37	58.74	52.87	38.76	40.89	38.14	45.795	8.3661	55.77	65.09	60.91	52.18	51.67	61.09	57.785	5.42072	52.38	49.48	56.74	53.04	50.56	49.59	51.965	2.75385	50.46	59.79	49.4	48.21	54.1	44.119	20.6935	47.97	48.13	51.57	48.49	50.77	49.04	49.3283	1.49469	42.58	43.55	46.31	42.43	41.26	49.5	44.2717	3.07684	43.74	39.4
58	51.86	59.29	56.24	37.72	39.75	37.87	47.1217	9.81825	60.74	64.13	64.67	54.31	48.55	54.1	57.75	6.43936	56.76	53.07	57.71	51.58	50.75	48.67	53.09	3.52437	53.6	55.4	47.88	49.03	51.24	43.4457	19.7551	51.46	50.31	48.59	50.42	48.01	48.37	49.5267	1.39032	46.93	45.71	47.2	41.76	45.32	46.83	45.625	2.03343	37.04	37.28
59	49.31	58.36	54.87	37.33	36.89	36.58	45.5567	9.88049	58.71	70.4	64.43	52.56	54.26	57.82	59.6967	6.66259	53.21	54.31	56.56	52.8	51.76	51.39	53.3383	1.89297	49.18	57.81	49.27	49.99	50.92	43.1772	20.4843	46.34	49.94	53.1	45.25	47.44	51.05	48.8533	3.01127	43.67	49.37	46.26	43.74	41.37	45.5	44.985	2.73739	38.9	39.02
60	49.38	58.33	53.77	36.04	39.8	37.53	45.8083	9.30579	61.74	65.34	68.83	50.91	51.44	55.59	58.975	7.46402	55.46	56.68	59.82	50.38	50.69	50.75	53.9633	3.94465	48.96	57	48.62	49.12	51.15	43.1324	19.4535	49.55	48.53	50.2	46.34	48.66	51.67	49.1583	1.79628	43.25	46.18	44.85	42.37	43.38	45.6	44.2717	1.49639	41.52	35.66
61	48.87	58.3	54.91	35.23	37.08	37.14	45.255	10.096	59.31	65.14	62.89	55.23	50.48	54.02	57.845	5.59513	57.12	55.66	54.89	52.02	51.32	50.77	53.63	2.60754	53.71	58.49	52.38	50.48	50.26	44.6546	20.8154	49.66	50.08	50.24	46.17	47.37	46.2	48.2867	1.92833	41.35	44.54	47.51	39.17	43.13	46.59	43.715	3.1604	41.04	40.94
62	51.09	58.75	53.45	34.06	38.34	36.04	45.2883	10.4055	56.84	63.62	65.02	50.33	51.45	57.59	57.475	6.0408	57.93	55.38	57.06	55.75	52.18	52.36	55.11	2.38264	54.02	57.14	52.69	54.08	49.59	44.9838	21.0125	48.74	47.37	52.46	48.44	50.58	53.01	50.1	2.29461	46.11	46.43	43.66	42.87	44.3	44.8	44.695	1.38429	42.6	39.58
63	49.65	55.81	52.6	35.55	38.72	36.46	44.7983	8.91815	58.15	64.8	62.46	51.97	51.07	55.77	57.37	5.5341	59.81	54.03	55.68	55.47	52.99	49.89	54.645	3.29109	52.95	59.84	53.86	51.68	51.8	45.5702	20.9307	52.75	50.14	49.88	45.62	46.17	50.92	49.2467	2.78895	43.03	46.43	46.98	43.52	43.48	46.12	44.9267	1.7646	42.56	40.69
64	47.3	58.11	51.16	35.45	38.5	37.1	44.6033	9.05567	59.18	65.09	63.87	52.54	53.24	55	58.1533	5.43039	59.91	51.36	57.54	48.91	52.31	51.37	53.5667	4.21862	54.3	55.1	51.38	51.33	48.97	44.2164	19.7204	51.79	48.25	49.13	51.2	50.89	47.48	49.79	1.75165	39.18	47.92	48.75	42.1	42.55	47.47	44.6617	3.90609	43.08	43.54
65	46.51	54.27	56.3	35.76	37.61	39.61	45.01	8.77433	58.37	69.79	66.81	51.24	51.27	57.59	59.1783	7.74061	57.18	57.46	55.9	53.73	47.76	51.14	53.8617	3.81495	52.14	60.13	50.45	47.73	52.51	44.4625	20.3368	48.63	48.1	47.16	51.65	53.11	49.22	49.645	2.27153	47.31	47.83	48	43.52	45.4	48.11	46.695	1.85091	43.73	37.27
66	48.79	58.23	51.56	34.95	37.09	33.52	44.0233	10.2183	61.21	70.68	64.06	50.44	53.47	61.42	60.2133	7.3183	57.03	56.79	56.79	50.06	52.26	49.57	53.75	3.53695	56.74	58.04	53.23	48.83	53.76	45.6895	20.8966	49.53	54.23	52.7	49.15	50.7	48.45	50.7933	2.24689	46.09	46.52	45.64	40.35	42.55	49.9	45.175	3.32744	40.1	42.14
67	47.51	60.43	52.01	36.11	36.69	35.52	44.7117	10.3052	59.06	66.75	62.93	55.97	51.59	58.32	59.1033	5.29147	59.15	55.42	59.22	49.22	47.24	52.25	53.75	5.04025	56.14	55.95	48.86	48.81	49.95	44.125	19.4428	47.73	51.86	51.42	46.44	49.76	53.89	50.1833	2.76733	42.93	44.6	45.55	41.93	40.5	43.92	43.2383	1.84217	40.64	41.22
68	51.9	60.63	51.22	35.14	36.2	35.41	45.0833	10.9287	56.19	65.76	64.15	52.16	53.38	54.53	57.695	5.80084	55.3	56.63	58.13	56.46	50.39	53.6	55.085	2.75115	55.98	59.32	51.6	48.77	53.26	45.2802	21.1477	48.36	51.92	53.09	46.61	51.42	49.63	50.1717	2.42457	48.94	47.23	47.96	46.13	45.1	48.23	47.265	1.42804	43.27	40.23
69	47.72	58.34	54.84	35.42	35.94	31.56	43.97	11.2277	58.15	68.6	66.76	51.2	56.33	57.43	59.745	6.63632	58.56	54.06	60.55	53.14	50.6	54	55.1517	3.68894	52.44	57.59	51.88	48.27	50.68	44.0915	20.029	46.8	48.48	50.79	49.64	46.42	50.03	48.6933	1.78197	46.33	46.8	47.65	42.24	41.91	48.88	45.635	2.89248	43.94	39.86
70	48.85	57.19	51.84	32.41	35.62	34.86	43.4617	10.4433	59.24	67.3	57.06	50.05	48.23	55.83	56.285	6.85023	59.67	52.52	62.42	50.81	50.86	52.51	54.7983	4.97328	54.54	55.89	55.29	50.01	49.8	45.0839	19.8279	48.36	50.22	52.56	49.21	48.38	47.65	49.3967	1.78205	43.61	48.46	48.97	39.01	45.56	46.35	45.3267	3.66171	43.05	40.4
71	48.18	57.35	54.14	31.91	36.37	33.03	43.4967	11.151	60.65	67.25	64.83	52.17	51.67	56.48	58.8417	6.50156	59.78	54.61	55.83	50.5	50.48	50.48	53.6133	3.82787	53.31	57.28	49.29	51.02	53.24	44.6613	20.1834	47.53	49.08	52.13	51.21	51.23	48.27	49.9083	1.86567	45.11	47.02	48.5	44.17	45.79	50.09	46.78	2.216	44.51	41.36
[truncated: 26 more columns]

## Sheet: IMP_Ib-M2
										Inner membrane potential (IMP) - DisC3(5) assay
Time (minutes)	100 μM								50 μM								25 μM								12.5 μM								6.25 μM								3.125 μM								1.56 μM
	Experiment 1			Experiment 1			Mean	SD	Experiment 1			Experiment 1			Mean	SD	Experiment 1			Experiment 1			Mean	SD	Experiment 1			Experiment 1			Mean	SD	Experiment 1			Experiment 1			Mean	SD	Experiment 1			Experiment 1			Mean	SD	Experiment 1
0	26.72	21.91	25.87	22.56	20.87	21.36	23.215	2.46602	20.18	21.8	23.17	21.57	16.6	18.56	20.3133	2.40128	21.41	20.42	22.98	20.18	18.1	20.7	20.6317	1.59895	18.64	18.53	18.66	16.77	14.29	16.51	17.2333	1.73762	20.13	18.33	17.89	17.3	16.01	15.4	17.51	1.69867	16.62	15.52	19.43	15.82	16.93	17.32	16.94	1.39412	18.38
1	17.09	16.11	21.26	18.91	15.39	15.42	17.3633	2.31915	17.6	16.01	15.81	15.46	17.25	16.73	16.4767	0.850874	14.73	13.18	15.28	15.43	15.28	12.42	14.3867	1.27486	16.73	15.35	16.79	16.74	15.8	13.47	15.8133	1.29298	15.66	13.13	12.62	15.05	14.95	16.12	14.5883	1.40282	14.25	13.09	15.55	15.33	15.28	16.94	15.0733	1.29859	13.4
2	12.73	12.38	14.94	14.42	13.75	11.28	13.25	1.36991	14.13	14.31	14.06	12.6	12.61	12.28	13.3317	0.925968	11.58	14.24	15.45	12.57	14.69	10.55	13.18	1.91862	12.14	12.28	12.8	11.48	10.92	12.71	12.055	0.729486	11.76	12.01	11.06	11.65	12	12.68	11.86	0.530773	11.2	11.29	11.65	12.21	12.48	10.86	11.615	0.624716	12.25
3	10.99	10.16	14.75	12.25	13.13	8.858	11.6897	2.12612	12.27	10.84	11.65	11.76	10.36	11.02	11.3167	0.699562	10.28	10.45	11.41	12.18	10.93	10.64	10.9817	0.709067	10.5	9.976	10.7	11.79	11.64	9.549	10.6925	0.889982	10.73	11.99	9.312	12.35	10.7	11.49	11.0953	1.09548	9.287	11.08	11.36	11.27	11.25	11.51	10.9595	0.831388	9.657
4	10.22	10.24	12.91	11.52	11.1	9.242	10.872	1.27332	11.72	11.8	12.31	10.43	10.87	9.802	11.1553	0.949393	10.77	10.04	10.69	10.91	10.84	10.33	10.5967	0.339745	11.22	10.05	10.22	10.02	10.12	10.87	10.4167	0.503852	10.56	9.911	8.68	10.13	9.509	10.85	9.94	0.777535	9.957	10.54	11.12	9.729	9.844	9.298	10.0813	0.64788	9.037
5	9.483	10.28	12.11	10.89	11.23	8.108	10.3502	1.41044	10.23	7.866	10.26	8.494	11.09	8.756	9.44933	1.25369	9.674	8.258	8.88	10.14	10.09	8.914	9.326	0.758509	9.524	8.771	8.659	10.46	9.627	8.375	9.236	0.77775	8.098	8.507	9.05	10.28	9.946	9.927	9.30133	0.883967	8.432	10.14	10.49	9.179	9.622	8.557	9.40333	0.834438	8.268
6	9.601	8.838	10.53	7.975	7.955	7.443	8.72367	1.16937	10.96	8.133	8.146	9.137	10.71	8.297	9.2305	1.2993	7.354	8.84	7.774	9.627	9.109	8.675	8.56317	0.848963	8.284	7.158	8.987	8.244	9.192	8.315	8.36333	0.714331	10.63	7.3	8.458	8.078	8.772	8.983	8.7035	1.11495	6.651	8.245	9.949	9.786	8.847	6.576	8.34233	1.47718	8.451
7	7.927	7.543	10.17	7.798	8.513	8.575	8.421	0.948075	9.031	8.493	8.596	8.672	8.395	7.521	8.45133	0.505186	7.882	6.598	8.431	9.509	9.249	8.227	8.316	1.04449	8.216	7.989	8.641	8.808	8.158	8.503	8.38583	0.314735	8.198	8.317	8.156	6.539	6.896	7.523	7.60483	0.749394	7.2	8.173	9.117	8.252	7.61	7.505	7.97617	0.689179	9.23
8	7.197	6.324	11.19	7.345	5.363	6.492	7.3185	2.02485	8.799	9.174	7.76	7.651	8.065	6.112	7.92683	1.07077	8.311	9.101	6.5	7.223	7.361	6.851	7.55783	0.971402	8.309	8.591	7.557	7.457	7.086	6.81	7.635	0.691087	8.692	8.297	7.499	9.135	7.759	7.044	8.071	0.780778	8.12	7.672	8.915	7.221	6.714	7.727	7.72817	0.755118	7.46
9	9.205	7.418	9.277	8.289	6.515	6.754	7.90967	1.20115	7.296	9.272	9.664	7.098	6.285	5.232	7.4745	1.71127	8.744	7.141	9.03	7.453	6.948	6.958	7.71233	0.932468	8.052	8.491	8.768	8.319	6.273	7.33	7.87217	0.923986	8.458	6.681	8.052	8.173	6.686	6.031	7.34683	1.00259	6.44	7.33	7.278	7.391	5.582	7.664	6.9475	0.785843	7.083
10	8.15	8.92	12.69	6.651	5.824	5.706	7.99017	2.63369	9.205	8.209	8.352	7.282	6.408	6.63	7.681	1.08958	6.69	6.771	9.535	5.95	7.244	6.345	7.08917	1.27422	8.217	9.253	9.056	7.443	5.768	6.383	7.68667	1.41774	8.342	7.231	7.845	8.712	6.762	6.429	7.5535	0.899311	7.649	9.276	7.688	6.863	5.825	6.928	7.3715	1.15336	7.801
11	41.42	39.15	44.89	49.6	53.14	45.3	45.5833	5.14818	43.01	42.04	44.78	55.16	54.47	55.58	49.1733	6.52859	38.79	45.82	45.47	49.49	50.97	55.71	47.7083	5.76111	42.36	46.91	46.42	48.63	46.25	47.06	46.2717	2.09353	37.96	40.06	40.89	42.67	42.13	43.56	41.2117	2.02425	36.56	35.47	38.5	37.26	42.6	44.1	39.0817	3.48201	27.27
12	46	42.17	46.56	45	51	45.01	45.9567	2.8966	47.25	52.64	46.29	44.31	46.95	42.06	46.5833	3.54899	44.85	46.94	51.69	43.49	47.63	46.86	46.91	2.80393	40.27	48.71	46.52	48.68	42.59	39.71	44.4133	4.09187	40.82	39.64	35.93	37.39	40.22	40.61	39.1017	1.98784	34.79	35.92	39.16	38.07	41.33	47.79	39.51	4.67404	29.74
13	39.81	38.94	43.06	41.29	42.43	40.2	40.955	1.59124	47.23	49.46	44	44.76	41.88	43.31	45.1067	2.77288	45.04	42.62	46.21	42.9	44.99	43.93	44.2817	1.38485	40.22	46.08	46.13	47.8	45.43	40.95	44.435	3.09205	37.42	38.06	35.97	38.15	34.57	39.9	37.345	1.85926	36.22	36.53	39.95	39.57	39.76	42.71	39.1233	2.42104	30.96
14	43.51	38.42	45.81	40.97	41.71	41.5	41.9867	2.49024	46.23	47.37	46.14	42.31	43.76	42.2	44.6683	2.20831	47.45	49.85	45.48	44.63	43.41	41.67	45.415	2.91465	37.43	44.15	43.64	43.47	40.49	38.06	41.2067	2.97944	39.28	40.05	37.78	36.83	38.54	40.77	38.875	1.45801	33.26	35.52	39.75	38.97	39.95	38.85	37.7167	2.70794	32.58
15	41.52	39.02	45.34	43.99	41.98	37.74	41.5983	2.87772	46.29	47.66	46.36	45.42	47.47	40.67	45.645	2.57369	44.04	43.32	47.34	44.8	44.36	42.98	44.4733	1.55469	38.18	41.72	45.5	45.02	40.4	39.55	41.7283	2.9719	37.81	37.34	36.88	40.16	37.3	42.43	38.6533	2.1884	36.98	35.37	39.64	39.65	39.74	40.12	38.5833	1.94164	33.46
16	40.74	40.3	45.49	39.21	42.11	38.42	41.045	2.52183	48.5	46.16	46.38	42.02	46.69	43.35	45.5167	2.38148	46.24	40.77	44.67	47	44.53	43.79	44.5	2.17827	38.81	45.72	45.97	42.2	43.57	41.23	42.9167	2.75069	40.52	40.29	38.39	40.62	38.78	42.54	40.19	1.4869	37.64	39.91	43	41.48	42.64	41.18	40.975	1.97111	33.86
17	44.8	39.37	46.16	39.86	41.79	38.63	41.7683	3.08937	45.39	42.41	45.53	44.58	41.87	45.37	44.1917	1.63284	47.33	42.3	44.37	45.79	46.03	49.03	45.8083	2.329	38.93	45.04	44.6	49.4	42.8	40.9	43.6117	3.64559	38.06	37.37	38.57	40.91	41.55	44.67	40.1883	2.74051	35.96	36.85	42.9	41.21	41.99	40.2	39.8517	2.82794	33.48
18	42.49	37.09	45.79	45.64	42.13	38.2	41.89	3.6427	45.12	46.01	45.78	46.12	43.94	42.13	44.85	1.5571	44.07	47.69	45.73	48.54	48.25	47.32	46.9333	1.71369	41.3	45.88	45	46.12	45.03	41.56	44.1483	2.15413	40.55	40.25	38.52	45.3	41.42	44.66	41.7833	2.65691	38.11	40.67	41.45	40.19	45.36	45.64	41.9033	2.99876	35.27
19	43.28	37.54	46.79	43.2	42.35	39.06	42.0367	3.30672	49.11	45.05	45.29	47.47	49.46	44.41	46.7983	2.18702	45.22	45.45	46.43	50.93	50.02	43.81	46.9767	2.85075	40.43	41.99	46.01	46.75	45.83	40.08	43.515	3.02296	40.98	42.99	39.43	41.83	40	43.63	41.4767	1.65336	36.07	40.44	49.17	41.68	41.03	42.17	41.76	4.23637	34.57
20	40.52	41.6	48.51	41.31	39.34	40.04	41.8867	3.34804	49.62	42.99	46.88	50.63	50.32	45.51	47.6583	3.05869	45.67	46.57	48.53	54.49	49.72	44.3	48.2133	3.64006	41.69	47.98	48.11	49.03	43.52	42.95	45.5467	3.17331	40.32	45.54	39.18	45.49	45.31	43.68	43.2533	2.82276	39.3	42.04	42.37	44.32	47	44.8	43.305	2.66206	37.22
21	42.45	37.46	46.81	42.26	41.24	38.01	41.3717	3.41018	48.99	51.49	48.85	45.62	47.24	43.35	47.59	2.85442	45.46	46.91	49.14	51.13	50.3	47.31	48.375	2.17525	43.6	48.53	48.98	45.57	44.95	41.98	45.6017	2.73997	43.61	47.26	42.24	44.78	41.12	46.86	44.3117	2.46483	43.8	41.63	44.23	40.52	46.43	44.7	43.5517	2.14518	38.44
22	41.87	38.87	45.62	41.72	43.68	38.86	41.77	2.65937	52.22	47.62	51.22	49.13	47.43	42.32	48.3233	3.50879	48.48	46.53	48.04	49.35	50.91	49.77	48.8467	1.51759	42.37	47.2	51.35	50.36	47.16	43.35	46.965	3.60638	45.37	43.95	41.74	44.46	44.43	42.52	43.745	1.35527	38.89	43.29	46.32	41.85	47.76	44.37	43.7467	3.17838	35.62
23	37.98	36.51	44.92	38.27	41.94	38.94	39.76	3.09843	50.17	51.69	50.46	46.43	46.27	48.72	48.9567	2.22987	47.56	49.43	48.7	51.76	53.49	51.11	50.3417	2.18073	40.36	48.33	48.27	48.42	52.31	44.78	47.0783	4.06388	44.75	49.51	43.31	46.55	49.03	45.64	46.465	2.42629	40.42	41.4	45.52	44.88	46.3	47.48	44.3333	2.80695	38.14
24	42.07	40.4	43.28	39.33	44.08	33.72	40.48	3.75112	49.4	51.65	49.96	49.27	50.05	46.5	49.4717	1.68491	48.08	46.44	50.54	52.76	50.05	48.66	49.4217	2.19365	46.36	48.84	47.13	49.64	50.84	47.59	48.4	1.6802	45.57	46.32	45.33	46.91	44.74	47.48	46.0583	1.03169	41.3	43.39	45.23	49.52	47.98	45.78	45.5333	2.98488	39.94
25	41.54	38.18	46.72	42.16	41.07	36.59	41.0433	3.51425	52.12	51.73	54.3	52.23	47.22	44.67	50.3783	3.63947	45.61	48.75	50.38	51.03	52.8	49.11	49.6133	2.44028	47.02	52.92	50.65	49.36	47.27	47.7	49.1533	2.31001	47.43	48.77	39.75	44.55	49.54	48.31	46.3917	3.68321	46.78	42.22	44.96	43.89	49.47	48.6	45.9867	2.80108	39.4
26	39.83	40.19	47.91	40.79	38.86	36.1	40.6133	3.93725	54.68	52.61	52.62	52.01	51.46	48.7	52.0133	1.95548	48.76	51.05	50.69	50.96	51.98	49.35	50.465	1.19024	45.4	51.86	53.04	51.18	50.43	45.52	49.5717	3.29873	48.78	47.63	45.78	48.06	46.66	50.56	47.9117	1.67211	41.53	43.83	42.98	45.01	46.44	48.15	44.6567	2.39913	38.12
27	41.72	39.86	49.02	41.29	41.37	37.48	41.79	3.87312	51.68	52.9	53.36	50.06	50.04	49.83	51.3117	1.56418	49.09	48.05	50.15	49.78	51.12	47.13	49.22	1.45206	45.91	54.93	52.25	50.73	49.5	44.76	49.68	3.83983	47.98	46.73	44.14	47.87	42.23	49.21	46.36	2.65138	44.17	45.5	47.52	47.35	51.14	45.69	46.895	2.42658	37.52
28	39.85	41.18	44.09	39.16	35	35.7	39.1633	3.40994	56.7	49.86	55.21	49	52.57	49.07	52.0683	3.31226	50.6	52.57	53.74	50.71	55.29	48.88	51.965	2.34639	50.92	53.3	54.17	50.78	47.23	46.35	50.4583	3.14543	48.83	46.54	46.22	50.12	46.32	51.25	48.2133	2.17233	43.07	44.2	49.03	47.25	51.44	47.61	47.1	3.08201	40.62
29	38.36	40.88	48.92	38.98	36.6	34.51	39.7083	5.00521	53.73	53.65	53.68	54.75	52.06	51.64	53.2517	1.16906	50.06	53.73	52.63	55.06	54.86	48.54	52.48	2.65653	48.79	53.98	50.69	53.25	51.85	45.86	50.7367	3.02156	44.85	47.17	48.28	51.02	49.46	49.44	48.37	2.15379	45.99	44.82	45.32	46.08	49.2	47.95	46.56	1.67465	42.82
30	39.79	39.97	43	37.87	37.02	32.1	38.2917	3.67047	53.31	54.19	56.3	51.4	52.81	50.85	53.1433	1.97472	51.31	47.53	55.24	53.75	54.81	50.02	52.11	3.02526	46.83	53.54	53.7	51.73	51.45	45.44	50.4483	3.49152	48.13	47.82	49.97	50.67	45.53	51.99	49.0183	2.31767	45.53	49.44	50.5	45.97	50.42	48.35	48.3683	2.17763	40.76
31	42.16	40.35	47.01	36.87	36.85	34.34	39.5967	4.57618	57.26	54.65	57.33	53.09	51.54	48.3	53.695	3.49143	52.51	53.43	56.62	51.84	54.57	49.95	53.1533	2.30223	47.36	54.39	50.85	51.98	51.54	48.15	50.7117	2.59383	50.52	52	48.37	47.91	47.16	52.56	49.7533	2.26051	43.81	48.93	51.23	49.13	51.11	48.28	48.7483	2.70264	38.67
32	43.1	39.83	47.41	37.05	35.65	32.81	39.3083	5.31032	53.45	56.85	57.28	50.52	47.05	51.64	52.7983	3.91157	49.51	53.86	54.45	55.41	57.39	49.43	53.3417	3.22945	50	54.06	54.99	56.81	51.22	48.39	52.5783	3.22346	48.76	47.44	47.22	49.34	49.08	48.22	48.3433	0.872093	46.83	47.49	47	48.22	48.41	50.07	48.0033	1.19418	38.74
33	40.8	40.35	46.17	37.13	35.62	32.84	38.8183	4.67205	58.44	55.7	54.27	51.9	51.35	48.11	53.295	3.62819	55.2	51.6	56.22	56.55	55.1	53.23	54.65	1.89203	51.5	59.62	57.19	53.16	50.91	45.66	53.0067	4.9376	46.14	47.57	46.72	51.92	45.31	51.7	48.2267	2.87288	47.26	44.75	47.56	51.41	49.43	50.44	48.475	2.43214	40.76
34	41.14	38.68	48.67	35.09	36.87	33.16	38.935	5.51536	54.65	57.85	55.3	50.53	52.89	48.78	53.3333	3.31028	55.3	53.98	56.25	55.94	56.74	49.19	54.5667	2.8012	47.47	56.77	54.52	50.86	52.25	44.26	51.0217	4.58587	52.25	49.1	48.5	49.24	50.72	54.41	50.7033	2.26709	46.89	46.12	49.43	46.96	50.38	49.18	48.16	1.72024	41.79
35	44.18	40.15	51.47	35.16	35.64	32.98	39.93	6.9389	56.57	55.7	60.66	49.5	50.22	50.96	53.935	4.41826	52.41	58.74	56.79	55.97	54.19	52.4	55.0833	2.53831	52.13	57.62	54.38	53.14	49.31	48.37	52.4917	3.39199	48.02	53.16	50.16	48.23	50.03	52.19	50.2983	2.06531	43.6	49.11	47.21	52.21	50.56	51.84	49.0883	3.25984	44.32
36	40.91	41.47	48.32	34.49	34.45	30.05	38.2817	6.55226	56.12	53.75	57.15	52.65	51.42	49.56	53.4417	2.85662	52.07	56.57	51.97	54.38	56.1	50.22	53.5517	2.53328	53.28	58.77	55.53	52.06	53.43	50.81	53.98	2.82398	49.37	51.54	48.09	53.49	47.37	52.39	50.375	2.46503	46.34	47.44	53.92	49.69	52.86	48.45	49.7833	3.02364	41.99
37	40.38	41.31	46.08	36.83	33.38	31.17	38.1917	5.49634	55.69	58.83	55.75	52.41	48.99	52.47	54.0233	3.44132	53.7	57.85	55.03	51.58	55.12	50.57	53.975	2.6399	53.26	58.23	56.99	48.71	52.82	51.96	53.6617	3.47079	51.7	49.23	50.78	51.99	50.21	49.04	50.4917	1.23018	44.36	47.94	49.19	47.17	53.93	52.13	49.12	3.46565	42.75
38	37.53	43.48	50.79	34.21	30.43	32.11	38.0917	7.74785	57.04	55.87	57.11	54.87	50.52	50.39	54.3	3.09095	54.73	57.64	58.16	53.35	55.71	53.74	55.555	1.99971	51.56	60.01	53.77	52.92	50.63	46.54	52.5717	4.42856	54.1	57.42	50.28	51.54	46.45	53.67	52.2433	3.7468	45.3	48.22	53.38	48.12	50.61	50.5	49.355	2.76923	42.52
39	40.29	40.41	46.66	32.38	34.96	30.86	37.5933	5.94746	55.92	58.02	60.23	52.79	54	49.91	55.145	3.71445	55.1	57.33	60.11	56.06	59.94	49.81	56.3917	3.8051	50.67	56.08	57.78	54.09	52.11	49.55	53.38	3.18685	49.98	50.5	51.97	52.22	50.04	51.86	51.095	1.03216	44.66	48.12	46.56	48.36	52.18	49.17	48.175	2.53104	44.11
40	37.06	36.62	49.59	31.24	34.06	27.44	36.0017	7.56163	58.64	59.46	59.63	54.13	53.87	49.92	55.9417	3.92678	55.73	56.57	59.68	53.33	57.73	51.2	55.7067	3.0524	53.26	60.26	59.81	55.82	52.57	51.57	55.5483	3.75152	55.51	52.91	50.15	51.34	51.58	54.09	52.5967	1.97052	51.54	47.39	52.28	51.23	51.06	53.71	51.2017	2.10327	42.35
41	40.29	41.16	43.52	29.62	32.78	30.8	36.3617	5.98177	56.73	55.11	57.2	49.92	50.92	49.55	53.2383	3.5037	58.41	57.45	58.41	53.86	55.02	51.73	55.8133	2.73066	55.59	53.77	58.68	53.34	50.77	49.16	53.5517	3.39327	49.84	54.44	51.38	53.23	49.05	54.64	52.0967	2.37203	45.79	50.82	51.07	50.07	54.17	50.94	50.4767	2.7002	39.56
42	41.01	37.95	46.34	31.27	32.48	28.53	36.2633	6.72259	55.32	59.09	60.81	53.85	52.43	50.93	55.405	3.84954	55.38	60.01	58.54	57.39	56.36	56.09	57.295	1.72764	52.93	61.54	56.42	52.49	51.72	47.94	53.84	4.64546	55.13	54.84	51.69	49.49	50.26	55.16	52.7617	2.59966	46.37	50.86	52.55	47.48	50.96	49.75	49.6617	2.32666	43.71
43	39.63	37.93	45.34	29.66	30.24	27.08	34.98	7.08286	55.78	58.6	61.19	48.84	50.57	50.85	54.305	4.97553	59.04	57.81	56.38	57.34	56.38	54.72	56.945	1.47529	50.06	58.29	58.11	57.35	57	45.77	54.43	5.2472	51.42	59.48	57.14	50.85	55.25	52.93	54.5117	3.39427	44.31	51.81	51.01	48.6	53.47	51.09	50.0483	3.22016	45.71
44	37.99	35.34	44.74	28.65	27.82	26.79	33.555	7.0806	55.79	58.08	64.12	49.34	54.29	50.28	55.3167	5.43141	59.13	56.52	61.88	56.22	58.02	52.01	57.2967	3.30462	55.61	59.03	57.42	51.89	51.24	48.24	53.905	4.11783	53.38	54.71	50.48	50.29	51.25	52.57	52.1133	1.7489	46.85	50.92	53.32	48.21	51.56	52.58	50.5733	2.53429	42.19
45	39.67	37.85	43.5	29.4	28.72	27.63	34.4617	6.71652	57.43	52.26	59.57	51.07	51.96	49.94	53.705	3.86071	55.72	58.33	58.82	55.32	58.1	50.53	56.1367	3.10293	57.61	58.62	58.7	54.28	50.54	49.93	54.9467	3.9926	60.82	54.99	47.95	52.02	47.31	56.19	53.2133	5.17406	52.32	49.35	50.93	52.6	52.46	51.14	51.4667	1.25494	45.23
46	36.11	37.87	48.63	27.86	28.87	28.85	34.6983	8.01347	60.29	57.99	63.08	55.07	50.31	48.49	55.8717	5.69268	58.78	57.7	60.66	53.75	54.72	52.64	56.375	3.14581	51.74	61.5	61.43	52.96	53.99	48.4	55.0033	5.34723	50.27	56.46	52.82	52.43	52.33	54	53.0517	2.05984	48.95	50.74	53.03	48.6	51.46	53.02	50.9667	1.92023	46.14
47	36.39	36.72	47.75	27.91	29.08	28.03	34.3133	7.72683	58.29	57.25	60.69	51.78	51.76	49.25	54.8367	4.51733	56.18	57.64	58.7	53.87	55.18	56.07	56.2733	1.71918	58.04	61.45	60.59	55.06	52.34	50.57	56.3417	4.4271	55.57	54.34	51.37	56.94	51.21	54.88	54.0517	2.31013	47.91	52	51.68	48.47	51.59	49.27	50.1533	1.81391	42.63
48	40.3	38.49	48.35	25.68	28.58	25.96	34.56	9.24263	57.59	58.35	61.64	53.44	53.19	48.18	55.3983	4.76005	55.26	56.99	61.35	56.21	53.48	52.38	55.945	3.15059	52.98	60.56	57.86	58.28	50.78	52.86	55.5533	3.85961	55.88	55.26	56.77	53.3	47.45	55.17	53.9717	3.39268	50.51	51.25	52.76	53.07	52.1	52.61	52.05	0.987137	44.61
49	38.99	36.29	46.41	26.68	27.29	25.58	33.54	8.39507	56.62	56.76	59.79	49.65	49.92	50.23	53.8283	4.4184	56.25	59.68	64.14	56.35	54.1	55.37	57.6483	3.67945	52.15	55.43	59.82	53.4	55.55	49.51	54.31	3.51243	53.03	56.6	49.5	55.35	49.75	57.94	53.695	3.54405	50.95	56.65	54.84	50.38	51.22	51.45	52.5817	2.54149	42.05
50	37.88	37.05	50.32	24.81	26.87	24.85	33.63	10.0885	58.17	59.49	63.4	53.1	51.71	51.61	56.2467	4.845	59.39	58.63	61.79	55.19	57.35	52.59	57.49	3.24713	55.41	61.61	59.81	56.91	51.34	50.78	55.9767	4.38464	57.6	56.98	52.04	54.69	49.69	55.53	54.4217	3.03342	48.3	54.4	53.56	50.06	55.22	55.03	52.7617	2.88845	44.49
51	36.18	36.31	46.07	26.73	27.31	22.55	32.525	8.61895	61.62	56.64	60.58	51.24	49.59	48.92	54.765	5.61589	58.82	60.87	60.07	54.26	58.27	54.87	57.86	2.71787	54.24	56.77	60.72	52.83	55.87	51.94	55.395	3.17245	54.81	54.44	51.33	50.19	54.68	56.7	53.6917	2.43625	45.22	50.7	53.61	49.11	53.51	51.55	50.6167	3.14972	44.83
52	39.9	38.13	44.31	28.09	24.59	23.36	33.0633	8.82706	58.35	61.49	60.27	51.1	51.2	49.22	55.2717	5.36155	61.25	59.13	60.95	56.2	53.61	52.11	57.2083	3.8467	55.37	61.77	60.59	55.77	56.51	53.33	57.2233	3.26253	54.63	53.31	55.93	53.68	53.76	56.67	54.6633	1.35991	50.67	52.03	52.18	51.8	53.13	57.59	52.9	2.42929	45.24
53	33.61	36.75	41.25	25.74	25.11	24.59	31.175	7.04558	61.12	59.18	61.9	51.67	52.26	52.03	56.36	4.87558	59.03	64.06	58.48	53.34	61.17	54.75	58.4717	3.9751	56.83	62.59	61.34	56.84	54.91	52.37	57.48	3.86163	53.92	53.31	54.97	53.07	51.12	55.96	53.725	1.67156	51.12	55.53	53.91	53.36	52.37	52.3	53.0983	1.53114	46.89
54	37.15	35.95	44.48	23.69	25.38	22.78	31.5717	8.88441	59.25	61.71	60.23	49.45	50.85	47.81	54.8833	6.16569	58.2	58.78	59.57	55.06	57.82	53.75	57.1967	2.27946	55.66	60.1	62.56	56.2	55.21	52.42	57.025	3.66431	56.7	55.97	55.28	54.92	51.84	53.55	54.71	1.76064	53.44	53.64	59.01	48.75	53.21	51.64	53.2817	3.35271	47.06
55	37.29	35.23	44.2	23.58	23.62	23.92	31.3067	8.84059	60.78	59.23	59.5	50.99	47.67	50.16	54.7217	5.73273	60.33	62.34	63	58.48	61.51	55.73	60.2317	2.72345	56.48	61.61	58.96	59.38	53.64	51.35	56.9033	3.85187	55.2	55.91	56.44	52.3	49.92	56.94	54.4517	2.75673	49.92	54.08	56.08	51.46	52.31	55.65	53.25	2.43452	46.12
56	34.38	32.92	41.43	21.42	24.93	21.12	29.3667	8.17465	59.17	60.32	59.24	51.65	50.8	51.04	55.37	4.63447	59.96	55.85	63.13	54.64	55.07	52.55	56.8667	3.91539	57.46	61.61	59.47	55.7	57.98	53.73	57.6583	2.76794	59	58.16	53.86	53.91	53.31	51.75	54.9983	2.89454	50.19	55.57	53.04	50.1	55.36	51	52.5433	2.49924	46.66
57	34.92	35.76	44.66	21.96	20.12	22.97	30.065	9.8382	59.92	56.3	62.86	54.7	45.25	48.38	54.5683	6.71617	54.42	65.21	62.3	59.44	56.5	54.5	58.7283	4.3973	60.16	62.15	59.91	56.05	56.74	49.32	57.3883	4.56123	54.65	56.17	55.01	54.94	51.85	53.29	54.3183	1.52011	52.35	50.77	58.39	53.27	53.14	51.65	53.2617	2.68148	43.19
58	34.32	35.55	42.98	21.55	21.53	20.77	29.45	9.42833	57.24	58.43	63.98	50.51	52.34	48.55	55.175	5.76329	58.84	60.92	65.6	62.49	56.48	54.23	59.76	4.12528	57.17	59.45	60.91	53.07	54.71	48.18	55.5817	4.64179	56.17	55.85	54.62	54.21	51.35	55.28	54.58	1.7437	50.47	52.43	59.76	55.35	50.63	52.74	53.5633	3.51358	46.34
59	36.37	35.01	42.45	23.41	21.23	21.3	29.9617	9.12909	60.82	60.91	59.49	49.91	49.44	48.64	54.8683	6.10128	58.91	59.98	61.12	54.76	57.81	57.01	58.265	2.26165	57.34	65.4	60.88	54.53	54.53	52.19	57.4783	4.89275	55.73	57.58	51.89	54.7	53.83	56.72	55.075	2.06131	51.09	52.2	55.08	55.18	53.95	50.54	53.0067	2.01597	48.25
60	36.45	34.09	43.09	20.32	20.76	19.75	29.0767	10.0867	57.12	60.66	61.61	51.36	50.34	47.46	54.7583	5.85984	58.72	59.88	64.68	57.07	54.92	54.69	58.3267	3.72404	55.22	59.59	65.2	60.69	49.75	52.57	57.17	5.7052	54.14	56.93	55.17	50.19	49.69	60.41	54.4217	4.07644	50.43	52.5	58.48	55.75	53.85	52.68	53.9483	2.82406	45.6
61	35.26	34.63	43.72	19.98	20.25	19.68	28.92	10.318	60.13	62.36	63.95	52.98	48.06	49.49	56.1617	6.85706	59.38	61.1	65.13	56.11	56.12	53.51	58.5583	4.18921	56.01	62.3	59.49	56	54	52.74	56.7567	3.55141	59.64	58.65	54.98	53	53.85	58.35	56.4117	2.80858	49.06	51.02	56.95	51.14	54.18	51.97	52.3867	2.78217	44.87
62	35.42	35.45	45.3	20.29	20.17	19.52	29.3583	10.876	57.32	59.73	60.63	54.37	49.93	49.82	55.3	4.72962	56.74	62.21	61.44	55.24	58.98	52.71	57.8867	3.67778	56	62.75	59.52	57.52	52.94	51.46	56.6983	4.17882	54.92	56.64	56.19	54.99	55.23	54.38	55.3917	0.851949	54.3	52.14	58.39	47.69	52.07	53.48	53.0117	3.48632	47.45
63	34.5	34.55	43.55	18.79	21.23	19.95	28.7617	10.1876	61.3	60.17	63.49	51.47	50.14	48.55	55.8533	6.50865	58.42	62.73	63.6	56.01	57.33	53.22	58.5517	3.98348	54.91	64.69	60.39	56.93	52.38	49.39	56.4483	5.52144	58.06	58.34	58.43	57.2	50.4	55.71	56.3567	3.09014	49.77	52.03	56.29	52.78	50.78	49.03	51.78	2.60788	47.82
64	35.32	34.42	43.41	21.43	16.92	19.68	28.53	10.6371	61.68	63.57	64.13	50.33	49.62	46.52	55.975	7.97978	58.51	61.6	65.64	54.44	56.01	56.56	58.7933	4.15983	59.33	60.24	63.39	55.99	57.17	52.1	58.0367	3.88251	57.59	56.36	54.08	50.94	51.45	57.47	54.6483	2.96139	52.31	55.98	56.69	53	53.83	54.13	54.3233	1.69889	49.16
65	34.02	35.57	40.94	17.25	20.61	20.2	28.0983	9.91913	61.16	60.84	62.36	50.52	47.48	49.36	55.2867	6.84336	57.46	61.59	64.79	55.47	54.31	53.66	57.88	4.42832	57.92	59.51	58.43	55.65	53.73	47.25	55.415	4.5099	58.5	56.76	54.23	58.64	52.99	57.88	56.5	2.36747	52.34	52.24	58.75	52.16	54.28	53.34	53.8517	2.53706	47.31
66	34.13	32.97	43.25	19.27	18.55	18.61	27.7967	10.4717	53.89	58.17	63.76	48.78	45.62	47.3	52.92	7.04305	63.48	66.27	65	57.53	59.81	54.78	61.145	4.51536	57.1	62.87	62.02	55.8	55.02	50.48	57.215	4.63165	61.61	60.36	58.43	51.78	54.94	58.15	57.545	3.62268	54.36	53.7	56.26	50.33	53.85	51.42	53.32	2.13076	48.63
67	33.07	32.48	43.77	18.56	17.91	18.58	27.395	10.6951	55.89	59.31	61.01	52.36	46.04	48.87	53.9133	5.88611	58.59	63.02	61.71	58.84	60.04	53.26	59.2433	3.38739	58.29	65.73	63.99	60.11	56.55	51.46	59.355	5.1774	62.76	59.5	55.9	54.24	53.3	57.94	57.2733	3.53215	53.37	50.82	53.99	53	51.53	52.37	52.5133	1.18373	49.59
68	34.36	37.15	42.78	18.97	18.05	15.46	27.795	11.6633	59.08	59.63	61.86	51.75	48.98	49.16	55.0767	5.76222	59.26	61.29	63.73	53.85	58.33	56.37	58.805	3.50271	55.1	65.54	63.38	53.96	53.52	50.14	56.94	6.09321	58.47	60.17	58.37	55.41	54	56.11	57.0883	2.29609	53.17	51.67	54.8	49.37	51.18	49.64	51.6383	2.08288	47.9
69	34.45	38.16	43.73	16.21	18.04	17.19	27.9633	12.2255	59.66	60.8	61	49.68	49.98	47.26	54.73	6.39263	61.13	63.65	62.77	55.48	55.27	53.36	58.61	4.41752	61.8	66.08	65.84	58.7	54.67	51.36	59.7417	5.97763	59.58	60.13	57.78	53.78	52.57	60.71	57.425	3.45645	53.35	53.49	57.07	54.13	51	53.94	53.83	1.94703	45.99
70	31.81	34.03	42.8	17.88	18.58	18.62	27.2867	10.4499	60.32	62.84	65.8	51.12	47.05	47.27	55.7333	8.26064	62.05	58.65	66.2	55.51	55.72	50.88	58.1683	5.40348	58.04	67.65	62.02	59.04	53.42	55.26	59.2383	5.09214	57.61	61.14	56.42	54.77	51.97	56.06	56.3283	3.04298	49.79	55.56	56.17	53.54	51.71	51.27	53.0067	2.52408	51.05
71	34.1	36.06	42.38	15.88	16.81	15.96	26.865	11.9858	58.37	62.34	62.87	47.49	52.24	48.91	55.37	6.74468	64.42	63.01	64.79	55.02	54.25	51.48	58.8283	5.89503	56.69	61.8	61.94	60.94	55.7	50.19	57.8767	4.61559	56.45	58.46	58.62	54.43	51.04	55.85	55.8083	2.82797	49.3	49.14	56.71	49.42	53	51.69	51.5433	2.9717	49.48
[truncated: 27 more columns]

## Sheet: IMP_Ib-M6
										Inner membrane potential (IMP) - DisC3(5) assay
Time (minutes)	100 μM											50 μM											25 μM											12.5 μM											6.25 μM
	Experiment 1			Experiment 2			Experiment 3			Media	SD	Experiment 1			Experiment 2			Experiment 3			Media	SD	Experiment 1			Experiment 2			Experiment 3			Media	SD	Experiment 1			Experiment 2			Experiment 3			Media	SD	Experiment 1			Experiment 2
0	18.76	20.88	21.25	18.94	18.56	18.41	20.08	19.56	19.92	19.5956	1.02066	23.25	20.03	21.26	20.25	17.84	19.38	19.34	18.01	18.43	19.7544	1.71688	19.97	18.41	19.6	19.13	16.1	16.94	18.7	17.67	17.16	18.1867	1.30434	21.64	19.02	19.12	16.31	15.69	16.84	19.26	17.79	18.51	18.2422	1.81817	17.72	18.42	19.9	15.45	15.52
1	16.42	14.63	15.23	15.24	15.97	14.42	14.03	13.02	12.31	14.5856	1.32724	15.99	15.93	16.98	17.25	15.33	13.85	13.11	12.88	13.07	14.9322	1.73239	14.36	14.43	16.47	14.06	12.97	14.66	13.45	14.65	14.72	14.4189	0.973376	21.25	15.85	14.36	15.46	13.89	16.04	13.97	12.87	13.85	15.2822	2.47294	13.95	14.19	16.49	17.48	14.6
2	13.2	13.21	11.7	11.87	12.96	12.02	12.42	11.7	11.92	12.3333	0.633028	15.05	11.69	12.25	12.34	12.78	13.46	14.29	12.19	11.11	12.7956	1.2596	12.57	11.39	11.71	12.26	12.61	12.71	12.19	12.79	11.92	12.2389	0.484496	17.2	11.63	10.79	11.42	12.74	11.77	11.87	12.83	12.54	12.5322	1.8717	11.24	9.255	13.16	12.97	10.38
3	10.06	10.3	11.03	10.32	12.11	9.14	10.37	11.95	11.53	10.7567	0.973139	13.13	11.91	11.18	11.07	11.23	9.632	10.84	12.13	9.73	11.2058	1.11023	10.71	9.341	9.891	11.12	8.591	11.15	10.28	9.65	8.713	9.93844	0.957576	14.27	9.596	9.718	9.471	8.537	11.2	9.968	9.634	9.664	10.2287	1.66257	10.4	10.29	11.17	10.98	11.02
4	9.506	9.669	9.47	7.691	8.449	9.923	10.69	8.504	8.884	9.19844	0.90517	10.36	8.758	10.23	9.516	8.286	8.988	10.15	10.1	10.47	9.65089	0.796693	8.789	8.763	9.723	8.849	9.45	7.622	8.891	9.719	9.734	9.06	0.687641	14.28	7.992	9.032	10.11	9.994	10.11	11.18	11.45	9.253	10.3779	1.80553	8.922	9.198	11.23	10.34	9.07
5	9.209	8.785	8.942	9.348	8.483	9.796	9.691	8.453	9.604	9.14567	0.50816	8.148	8.569	9.446	10.43	8.962	9.036	7.855	8.118	8.713	8.80856	0.790544	9.018	7.601	8.466	8.426	8.719	8.286	9.385	8.319	7.907	8.45856	0.53957	15.75	8.417	9.338	9.261	9.514	8.387	10.2	7.697	6.678	9.47133	2.58009	10.06	8.645	8.758	9.91	9.206
6	8.439	9.158	7.769	6.817	7.836	8.925	9.709	10.03	10.24	8.76922	1.15124	8.317	9.366	8.607	7.955	7.559	8.106	8.85	8.556	9.042	8.48422	0.564557	7.339	6.353	6.794	8.501	7.28	6.611	10.3	9.519	9.895	8.06578	1.51872	15.06	8.241	8.298	8.583	7.632	7.129	11.82	9.664	8.164	9.399	2.52482	8.741	7.158	7.802	9.26	7.551
7	7.581	7.652	7.369	7.361	6.664	7.094	8.241	9.154	10.14	7.91733	1.0964	8.071	7.529	7.308	6.779	7.159	6.716	9.799	9.133	9.119	7.957	1.13513	7.725	6.902	7.353	7.302	7.554	6.123	8.661	8.747	8.645	7.668	0.889384	13.24	6.403	8.115	6.865	6.56	7.28	9.664	9.108	9.736	8.55233	2.18421	8.26	6.432	8.478	8.49	7.668
8	7.05	6.151	7.267	6.689	5.666	7.676	8.467	7.193	7.122	7.03122	0.815728	6.478	6.774	7.503	6.15	6.423	6.09	7.87	7.491	7.295	6.89711	0.65668	8.11	6.688	7.392	6.56	6.034	7.334	7.916	7.94	8.242	7.35733	0.777613	11.8	6.96	7.365	7.145	6.547	4.767	10.04	8.203	7.793	7.84667	2.03879	9.363	7.682	8.36	8.489	6.415
9	8.128	7.415	6.805	6.438	6.131	6.289	6.902	7.243	7.586	6.993	0.65867	7.338	7.92	6.876	6.682	5.672	4.857	8.736	9.686	7.6	7.263	1.47474	7.042	6.769	6.942	5.69	5.981	5.483	7.531	8.003	8.63	6.89678	1.05849	11.03	6.805	7.867	6.949	5.768	6.189	7.629	7.55	7.569	7.484	1.50509	9.767	5.795	9.049	5.913	5.088
10	8.163	6.151	6.325	4.872	5.813	4.679	7.754	7.925	6.789	6.49678	1.27686	7.954	7.547	6.652	6.05	6.203	5.672	7.976	8.672	8.786	7.27911	1.16558	7.676	7.474	7.151	5.893	6.17	5.491	9.927	8.738	7.5	7.33556	1.40181	13.65	7.932	6.301	6.211	5.807	5.389	8.044	6.76	8.943	7.67078	2.5272	8.721	7.668	8.064	6.589	5.241
11	25.44	28.87	27.17	34.57	36.6	32.29	62.71	54.96	53.61	39.58	13.8029	37.42	31.6	30.61	36.45	33.6	29.54	57.83	60.23	56.06	41.4822	12.7165	29.31	29.32	33.64	33.27	32.92	32.03	56.79	51.17	57.58	39.5589	11.9463	80.53	25.85	24.95	30.82	30.38	26.27	57.08	54.95	50.97	42.4222	19.4213	32.62	22.37	26.77	24.99	24.63
12	38.01	34.94	34.97	33.43	36.4	33.87	61.66	61.95	61.94	44.13	13.3575	37.17	33.08	33.06	34.32	29.92	31.55	58.56	54.9	58.35	41.2122	12.2439	33.54	32.06	32.65	34.31	32.78	33.62	57.33	57.94	53.94	40.9078	11.6891	75.07	30.28	31.47	31.85	30.43	28.88	58.96	55.11	52.4	43.8278	16.9134	35.48	29.02	28.71	33.29	29.53
13	40.21	32.48	33.66	33.02	33.22	31.74	62.56	59.14	59.93	42.8844	13.4969	36.66	37.79	36.28	36.14	32.12	31.46	63.6	63.59	56.01	43.7389	13.3405	31.26	31.68	34.81	33.96	31.97	31.45	57.41	56.91	57.99	40.8267	12.5158	67.79	29.22	33.22	34.97	29.15	29.17	57.93	52.96	55.42	43.3144	15.0961	33.3	28.17	30.53	28.9	29.64
14	36.54	34.45	33.76	33.23	34.69	32.25	67.05	62.64	63.11	44.1911	15.1495	36.42	37.47	31.89	36.68	34.03	31.26	62.08	62.61	58.89	43.4811	13.484	33.91	33.42	34.84	35.08	31.71	32	56.76	55.28	55.85	40.9833	11.2962	65.43	29.97	33.52	33.14	31.14	31.83	57.72	55.42	57.36	43.9478	14.5536	38.58	28.68	31.5	33.55	30.49
15	35.4	35.32	33.36	34.75	33.9	34.93	65.44	59.88	60.62	43.7333	13.7831	35.24	36.4	33.37	36.03	32.06	32.34	64.42	61.12	60.59	43.5078	14.0208	35.9	36.63	33.41	35.3	31	32.77	61.51	59.77	58.41	42.7444	12.9982	63.06	32.9	35.27	34.1	31.36	32.75	60.04	58.41	61.14	45.4478	14.5211	36.48	31.56	30.59	33.37	29.35
16	34.76	34.87	38.43	35.44	37.04	36.35	63.33	66.34	62.08	45.4044	13.9725	41.47	37.52	33.7	37.48	34.96	35.33	64.31	59.7	57.61	44.6756	12.2168	34.72	32.76	34.15	34.19	33.6	34.64	55.98	59.2	62.9	42.46	12.8058	63.56	32.66	33.38	35.32	31	32.71	61.73	58.13	61.28	45.53	14.9471	41.84	28.45	29.87	33.27	28.63
17	33.73	33.59	36.89	36.36	37.92	37.32	69.29	63.07	63.1	45.6967	14.7754	38.69	35.14	34.27	40.01	35.36	34.67	66.14	63.86	60.46	45.4	13.7699	39.94	35.83	34.38	37.45	36.85	34.73	62.95	65.41	59.35	45.21	13.2083	59.37	33.88	31.74	34	32.42	31.42	65.45	62.04	58.69	45.4456	15.2637	36.07	28.22	31.28	34.54	30.91
18	36.8	36.17	34.2	40.16	36.2	35.34	64.95	62.83	69.58	46.2478	14.8413	39.19	34.42	36.3	38.67	37.86	35.8	69.38	63.76	65.42	46.7556	14.7166	38.47	34.73	37.29	39.16	36.22	37.08	61.51	60.76	60.95	45.13	12.0244	61.64	35.5	36.1	37.34	34.42	32.93	65.73	65.54	59.63	47.6478	14.8543	39.36	29.64	32.61	37.62	27.89
19	36.02	36.76	35.66	37.84	34.61	37.21	69.28	70.93	67.79	47.3444	16.5359	38.26	38.46	38.53	42.91	40.01	35.32	72.49	64.4	65.68	48.4511	14.6012	36.9	32.41	35.35	39.47	36.41	35.31	62.91	64.68	61.6	45.0044	13.6891	55.98	36.89	34.45	39.03	37.05	34.41	65.26	63.64	64.69	47.9333	14.0392	36.25	31.81	31.34	35.58	32.66
20	33.51	37.31	33.74	42.86	36.39	35.6	72.07	64.85	71.76	47.5656	16.84	40.94	41.73	32.87	39.17	41.94	37.67	65.19	64.74	62.82	47.4522	12.9041	40.7	36.3	37.07	39.4	36.76	34.28	68.3	68.01	62.77	47.0656	14.667	59.26	33.42	33.17	40.75	35.8	34.89	64.94	65.06	58.67	47.3289	14.2319	38.52	29.14	32.98	39.88	33.31
21	42.51	37.96	37.4	41.01	40.63	38.85	66.94	65.69	70	48.9989	14.0396	38.95	40.19	38.61	42.41	43.81	37.18	70.33	64.25	69.33	49.4511	14.1229	36.82	38.16	37.13	39.09	39.16	37.76	69.85	67.33	66.58	47.9867	14.9944	62.46	39.07	32.94	41.1	37.03	34.42	66.54	69.06	62.69	49.4789	15.2126	44.11	31.05	34.91	37.82	34.31
22	36.49	37.09	40.96	41.36	41.29	37.33	74.63	69.22	66.51	49.4311	15.7626	42.24	35.87	33.54	45.15	41.86	37.54	69.1	67.89	69.01	49.1333	15.0637	40.7	37.78	39.42	41.26	39.64	35.57	68.5	65.37	66.83	48.3411	14.0386	63.28	35.86	38.39	41.23	38.68	35.52	71.67	69.85	64.93	51.0456	15.8212	40.2	32.9	35.04	41.26	34.48
23	35.66	37.53	38.62	39.81	38.92	37.79	74.17	68.7	69.38	48.9533	16.4542	40.39	38.12	37.99	44.35	43.96	38.43	72.94	67.23	68.85	50.2511	14.8234	37.93	43.4	37.17	42.23	39.55	35.27	68.52	69.98	66.81	48.9844	14.8151	61.18	37.31	37.31	42.13	40.64	36.19	72.12	64.44	64.43	50.6389	14.5331	39.41	31.49	34.71	42.22	35.27
24	34.12	40.65	38.58	43.1	38.69	42.2	72.81	71.8	69.34	50.1433	16.1081	44	38.78	38.89	42.01	42.84	40.13	73.62	69.75	68.32	50.9267	14.89	41.04	40.34	36.94	43.27	37.82	38.6	70.41	69.5	67.59	49.5011	14.8818	63.32	40.73	38.31	43.42	38.19	35.76	69.85	66.02	66.74	51.3711	14.5754	42.24	33.04	36.29	40.64	36.39
25	37.47	39.06	39.55	40.03	40.31	38.64	74.02	68.62	70.46	49.7956	16.0083	45.26	45.43	37.65	44.27	40.65	39.54	72.34	68.03	69.72	51.4322	14.2308	41.87	40.21	39.43	41.4	43.7	35.25	67.24	66.56	66.29	49.1056	13.3907	61.45	39.45	33.03	38.73	38.03	37.24	71.64	67	71.04	50.8456	16.4204	42.48	31.34	36.57	41.27	36.17
26	42.34	41	39.16	38.63	39.9	35.88	75.46	70.79	76.15	51.0344	17.4731	46.37	41.04	41.52	47.52	40.34	38.42	76.36	73.64	69.15	52.7067	15.6262	43.27	42.64	36.63	41.83	40.76	36.15	74.57	69.79	67.97	50.4011	15.5683	66.13	38.88	37.71	43.91	39.87	37.73	74.29	70.14	69.55	53.1344	16.2578	41.93	34.54	39.19	42.08	35.22
27	40.37	43.41	37.93	41.41	41.89	38.38	77.86	74.25	72.1	51.9556	17.2289	43	40.49	41.27	44.58	42.99	42.4	78.18	75.03	69.43	53.0411	16.0734	44.9	41.4	38.51	43.14	41.56	37.31	74.72	74.36	71.28	51.9089	16.3396	63.69	41.12	37.02	43.17	40.37	36.51	74.25	74.11	67.75	53.11	16.4069	45.08	37.64	37.51	40.77	39.83
28	40.73	38.28	41.16	42.05	38.83	35.39	80.72	66.19	73.77	50.7911	17.5644	46.75	43.97	41.75	47.61	44.23	37.69	73.55	73.53	71.27	53.3722	14.8486	41.81	40.93	40.46	44.17	41.49	38.98	70.87	72.14	66.54	50.8211	14.4111	70.81	40.95	36.5	44	42.68	37.96	75.88	72.27	67.83	54.32	16.7609	47.36	36.63	36.85	42.16	37.64
29	39.43	44.35	38.28	39.46	41.48	35.7	79.18	70.95	73.86	51.41	17.7164	44.4	44.24	43.17	48.52	42.46	37.61	72.26	74.33	72.2	53.2433	15.039	41.94	45.05	41.18	45.25	43.75	39.61	75.06	70.8	68.17	52.3122	14.4893	68.93	42.18	39.97	44.6	39.89	40.26	75.85	69.93	67.71	54.3689	15.627	45.63	37.12	40.91	45.68	38.8
30	39.96	45.22	37.28	39.84	42.59	33.51	77.28	72.52	72.36	51.1733	17.5158	47.36	45.58	40.56	46.4	46.44	38.32	78.71	75.17	71.97	54.5011	15.9523	42.11	46.32	38.25	45.56	41.38	39.1	73.37	71.72	72.99	52.3111	15.5124	67.75	44.46	38.49	45.81	42.04	39.32	73.14	68.97	68.64	54.2911	14.7913	41.46	36.77	39.42	41.14	37.85
31	38.86	43.05	38.57	39.47	40.42	35.79	78.97	71.52	71.98	50.9589	17.624	49.95	43.38	42.9	46.47	47.38	39.53	77.95	71.82	70.72	54.4556	14.7103	44.69	42.98	40.9	44.43	40.68	39.89	73.76	70.7	74.87	52.5444	15.547	71.41	43.73	40.81	47.9	42.32	37.46	74.51	74.86	69.59	55.8433	16.1942	42.88	38.2	37.31	41.01	39.04
32	42.45	43.73	38.81	39.3	40.29	36.45	82.28	77.23	74.45	52.7767	19.1239	48.16	41.1	41.96	50.48	42.82	38.74	76.39	75.06	73.18	54.21	15.9218	43.98	44.78	40.44	49.64	45.61	33.16	70	73.91	73.88	52.8222	15.5247	69.53	42.87	37.12	46.95	41.69	36.43	76.6	71.85	72.15	55.0211	16.9903	49.51	37.68	37.46	45.42	41.63
33	40.45	44.69	38.1	40.81	39.94	33.65	75.49	74.42	76.23	51.5311	18.1211	49.11	46.24	44.1	48.63	42.7	36.96	73.51	76.45	75.42	54.7911	15.6798	46.57	47.19	41.58	48.08	43.71	40.51	69.74	74.37	73.37	53.9022	14.2151	71.44	42.41	38.32	44.16	42.77	38.55	77.16	77.42	68.95	55.6867	17.424	45.68	39.13	40.43	43.16	35.98
34	39.05	43.49	41.64	39.93	40.01	34.54	77.44	74.63	77.85	52.0644	18.6053	49.27	45.13	44.74	48.37	45.34	40.5	77.27	76.73	70.17	55.28	14.919	46.12	46.67	43.56	47.35	44.24	37.4	74.85	77.51	73.26	54.5511	15.7936	70.45	45.63	38.98	48.12	40.54	35.04	78.25	77.05	71.47	56.17	17.7612	47.17	39.27	36.6	45.15	43.24
35	42.56	43.96	40.62	36.99	38.76	33.67	77.7	77.74	83.19	52.7989	20.3407	47.04	44.32	39.1	47.26	45.51	34.75	76.88	73.31	74.35	53.6133	16.4369	45.79	46.94	39.61	46.08	45.78	37.74	70.75	75.36	72.83	53.4311	15.0311	69.66	44.25	35.15	44.5	39.63	35.86	74.63	69.61	71.39	53.8533	16.9297	48.52	39.73	39.43	45.11	41.11
36	41.86	47.6	39.89	39.02	37.81	31.86	80.63	70.92	77.94	51.9478	19.0223	51.91	45.28	44.06	49.91	46.9	40.4	78.25	72.92	74.7	56.0367	14.8681	43.89	48.48	41.93	47.25	44.65	38.98	75.28	75.64	71.16	54.14	15.2166	74.04	42.27	39.18	45.3	40.31	36.37	81.9	76.72	69.18	56.1411	18.7634	46.19	41.31	39.15	47.06	40.02
37	41.85	43.93	38.66	39.07	38.64	30.13	76.08	78.95	78.47	51.7533	19.9259	49.22	48.38	42.44	49.99	45.3	39.38	76.88	70.35	71.73	54.8522	14.1077	47.43	45.56	42.25	49.72	42.49	38.02	80.38	76.95	72.79	55.0656	16.6736	72.35	44.1	43.17	48.84	41.04	34.69	78.98	74.92	70.99	56.5644	17.3587	46.93	40.41	41.43	43.09	43.75
38	42.26	42.77	43.09	39.61	42.02	33.84	79.77	71.44	79.07	52.6522	18.4404	52.16	51.52	39.79	48.76	49.24	37.03	76.25	75.34	70.74	55.6478	14.8147	49	47.81	41.45	47.41	47.93	35.04	78.19	78.25	77.22	55.8111	17.1152	75.69	46.54	40.62	45.42	39.25	35.51	81.64	73.07	72.39	56.6811	18.5045	48.98	40.75	37.58	45.64	42.19
39	44.5	45.62	40.88	40.41	37.13	31.13	78.01	75.88	76.75	52.2567	18.9419	47.71	46.43	42.29	48.94	47.69	37.82	81.49	75.57	73.18	55.68	16.2966	48.49	47.34	39.74	46.61	44.66	36.2	72.85	78.4	74.69	54.3311	16.2578	72.75	43.68	40.84	46.87	43.11	36.93	80.35	82.76	74.42	57.9678	19.0027	52.33	40.38	41.84	44.72	41.37
40	44.09	40.17	37.89	40.62	39.21	34.21	81.71	75.99	77.97	52.4289	19.8185	47.34	45	41.81	51.34	44.59	40.5	80.46	74.91	76.51	55.8289	16.4537	46.61	49.29	40.53	48.06	43.57	36.68	76.46	79.27	80.35	55.6467	17.7314	77.89	44.49	41.4	47.35	42.99	36.51	81.8	74.55	71.5	57.6089	18.2875	48.42	40.5	40.98	45.08	44.23
41	43.03	45.07	39.21	38.37	37.74	31.93	80.78	74.99	81.28	52.4889	20.2978	49.89	48.31	47.35	47.58	47.5	36.23	77.8	74.27	78.65	56.3978	15.9135	47.69	49.03	44.61	46.51	44.68	35.68	76.14	72.1	76.27	54.7456	15.5725	75.6	47.06	42.02	49.11	49.46	36.02	78.78	73.59	77.45	58.7878	17.2027	51.77	41.45	43.04	47	44.63
42	44.95	44.61	37.46	41.19	38.08	26.41	77.09	78.83	82.91	52.3922	21.1678	52.28	46.29	44.03	48.45	49.66	37.44	79.36	75.96	73.84	56.3678	15.6294	47.18	47.54	41.49	49.26	46.8	37.77	74.8	77.38	76.26	55.3867	15.9684	81.48	45.42	40.9	48.72	43.21	36.74	79.86	74.05	72.12	58.0556	18.3495	49.84	41.39	40.26	47.07	43.06
43	40.73	44.92	39.33	37.67	34.81	30.33	83.66	72.99	81.8	51.8044	21.327	50.4	49.37	40.99	48.21	44.51	37.11	81.32	76.15	80.95	56.5567	17.7376	46.89	45.23	41.81	49.39	45.76	39.11	80.46	75.59	75.48	55.5244	16.5592	76.73	47.57	41.48	52.16	42.63	38.26	77.45	76.12	76.1	58.7222	17.4	51.51	40.86	39.31	48.24	43.69
44	44.15	45.41	38.08	39.81	38.11	29.21	80.55	76.36	77.46	52.1267	20.0509	51.98	49.94	43.3	46.24	47.05	37.43	79.26	77.29	77.51	56.6667	16.5354	47.3	49.05	42.63	48.61	47.06	38.55	76.05	74.89	77.23	55.7078	15.6148	81.89	48.82	44.18	49.09	39.61	36.51	75.4	79.63	71.6	58.5256	18.2978	48.53	41.01	40.95	47.44	39.09
45	40.28	42.9	38.78	37.12	36.46	30.34	79.08	76.67	79.88	51.2789	20.7411	50.94	50.64	45.31	52.82	50.58	35.41	78.94	77.22	79.02	57.8756	16.2282	45.29	49.19	45.33	49.14	41.93	38.43	75.45	74.58	72.77	54.6789	15.0736	75.79	43.1	41.93	45.54	41.38	35.43	75.57	74.05	78.12	56.7678	18.3544	55.57	42.21	42.41	47.09	42.02
46	43.07	45.63	34.94	41.45	37.54	28.63	84.65	77.64	79.62	52.5744	21.6831	54.08	50.37	44.49	51.44	47.12	36.75	80.25	78.19	77.4	57.7878	16.3849	49.01	50.22	40.81	46.04	44.89	38.12	80.7	79.08	72.18	55.6722	16.8038	74.56	44.52	41.27	51.58	42.27	39.68	81.55	79	74.9	58.8144	18.1499	51.2	41.22	42.44	46.53	46.46
47	43.12	45.61	38.94	36.87	36.17	28.39	82.18	75.13	79.09	51.7222	20.935	51.79	52.71	44.14	53.08	45.86	38.52	79.52	78.7	75.16	57.72	15.7919	48.04	51.44	44.55	48.61	47.08	38.87	79.96	78.15	72.68	56.5978	15.7424	75.81	45.54	38.7	50.29	41.63	34.24	79.26	80.41	77.07	58.1056	19.5405	50.2	43.82	38.8	48	41.68
48	43.21	46.55	39.69	39.55	35.87	27	77.52	74.4	81.03	51.6467	20.2896	53.13	47.1	46.35	51.78	47.43	38.77	76.75	79	71.97	56.92	14.8983	48.05	47.99	42.31	49	46.66	37.15	79.56	79.35	78.59	56.5178	17.3729	79.37	46.64	41.28	48.55	42.08	37.4	83.12	76.84	73.92	58.8	18.9276	54.11	42.04	40.42	49.97	44.23
49	43.76	46.98	38.53	35.6	37.83	27.15	85.82	78.76	79.42	52.65	22.276	51.75	52.76	43.56	52.36	50.75	35.93	80.66	76.19	79.3	58.14	16.3721	49.85	51.61	43.63	50.21	42.28	37.24	80.49	80.61	81.04	57.44	18.0193	80.18	46.25	41.16	54.96	40.01	38.12	82.62	77.85	75.15	59.5889	19.0829	51.31	44.97	39.44	47.88	42.66
50	42.98	47.87	41.58	37.02	34.45	25.35	81.04	75.93	80.72	51.8822	21.4776	54.5	50.92	45.11	48.62	44.9	36.02	81.04	75.99	78.79	57.3211	16.7847	46.91	50.31	41.22	49.63	44.24	36.85	77.9	82.21	79.66	56.5478	18.0372	78.94	46.8	43.1	49.46	42.96	34.97	81.26	80.85	78.61	59.6611	19.6168	52.98	45.07	42.1	45.97	44.58
51	43.65	44.58	37.91	37.8	35.83	26.16	82.4	78.54	80.36	51.9144	22.0422	53.32	50.08	42.55	49.52	45.81	33.02	82.04	78.79	76.9	56.8922	17.7628	49.71	51.06	44.28	52.21	44.72	36.05	78.97	81.43	79.45	57.5422	17.4776	81.26	45.59	41.48	46.82	44.11	36.61	75.79	78.55	75.46	58.4078	18.6599	54.24	44.92	41.6	45.56	44.09
52	43.31	45.18	36.59	36.75	34.66	25.84	86.51	78.92	78.68	51.8267	22.9245	56.99	51.23	45.41	51.72	46.8	34.13	86.22	82.08	76.19	58.9744	18.161	49.53	50.09	41.11	51.24	45.44	34.14	78.17	80.61	76.62	56.3278	17.4353	81.4	46.31	38.09	50.58	45.55	33.93	80.94	80.97	76.46	59.3589	20.1496	49.53	42.93	43.36	45.22	43.1
53	44.13	45.11	40.38	35.46	37.73	25.38	84.39	76.62	81.05	52.25	22.1609	55.21	51.83	45	50.97	47.34	34.68	83.52	82.31	77.21	58.6744	17.7796	48.62	49.71	44.26	50.76	47.84	35.37	79.66	77.19	77.89	56.8111	16.7091	83.86	48.75	37.62	51.41	45.68	35.02	79.59	79.75	75.21	59.6544	19.6967	53.15	46.41	42.04	47.2	42.13
54	44.8	46.51	39.57	31.73	34.67	25.92	87.66	77.49	85.93	52.6978	24.2283	51.33	48.65	43.88	51.16	41.99	33.73	79.04	82.72	75.4	56.4333	17.881	49.54	47.75	42.4	55.16	46.44	34	82.42	77.7	79.38	57.1989	17.9355	85.23	48.23	42.48	50.59	45.21	33.3	79.72	79.51	74.17	59.8267	19.5967	54.12	44.65	41.87	47.36	44.69
55	41.92	45.59	38.46	37.48	34.32	26.3	83.03	79.96	84.86	52.4356	23.2718	53.84	51.96	43.25	49.48	49.24	36.06	82.73	76.41	75.51	57.6089	16.4232	49.43	52.16	43.03	50.9	48.83	35.13	79.58	78.77	75.38	57.0233	16.5067	84.23	47.37	40.98	46.96	42.99	37.2	84.57	79.18	76.62	60.0111	20.4187	51.04	45.5	44.16	51.17	39.04
56	43.92	46	40.44	34.29	35.06	26.16	82.19	76.9	84.34	52.1444	22.5842	59.19	52.88	43.85	52.39	48.72	32.48	80.67	80.08	77.25	58.6122	17.1951	51.37	50.67	44.69	51.22	46.41	35.58	78.55	82.4	78.18	57.6744	17.2545	80.68	50.23	39.52	49.97	43.91	36.85	89.24	79.77	80.59	61.1956	20.9012	53.5	43.33	42.5	49.36	41.13
57	45.58	44.2	39.51	33.25	36	24.97	85.79	81.26	81.74	52.4778	23.6552	51.6	49.69	42.99	46.37	47.09	35.53	82.36	80.21	78.75	57.1767	18.0474	51.34	49.37	43.81	49.55	47.23	37.37	80.25	84.02	78.65	57.9544	17.7893	84.58	48.49	39.22	52.45	44.88	38.05	86.45	82.53	76.19	61.4267	20.5757	54.58	46.17	39.11	48.23	37.17
58	42.72	47.5	37.86	35.96	34.53	22.43	81.14	77.84	82.31	51.3656	22.8448	56.4	49.83	46.14	49.86	44.51	33.74	86.24	81.31	74.23	58.0289	18.2038	52.25	51.63	44.13	54.95	45.11	34.58	77.77	77.66	77.41	57.2767	16.353	87.19	51.02	37.81	52.93	43.99	33.19	82.46	82.73	79.45	61.1967	21.5753	52.36	44.19	40.85	54.16	45.45
59	45.87	48.81	39.69	34.21	31.6	25.76	84.72	77.59	79.93	52.02	22.7101	58.11	55.56	46.32	50.18	42.35	31.28	81.51	81.05	78.03	58.2656	18.19	51.7	49.85	43.25	47.51	48.6	34.92	82.02	77.94	77.02	56.9789	17.2544	91.86	49.87	42.11	51.55	48.87	34.16	81.09	86.07	72.62	62.0222	21.0583	51.27	47.52	41.79	56.58	42.23
60	42.56	47.44	39.38	36.81	33.61	23.89	80.4	79	83.09	51.7978	22.7213	51.39	51.18	44.99	48.9	46.03	33.72	83.32	78.98	80.28	57.6433	18.2057	51.98	52.45	42.45	49.91	47.75	37.09	78.21	81.04	75.07	57.3278	16.3676	84.26	49.84	42.55	51.36	47.49	34.62	81.72	76.78	77.85	60.7189	19.1666	53.05	44.11	42.62	51.37	43.08
61	47.15	47.57	40.9	32.95	34.59	22.24	86.19	79.69	82.56	52.6489	23.937	55	51.18	46.55	50.24	44.88	32.6	82.91	83.05	80.51	58.5467	18.7622	51.51	51.48	46.44	50.86	50.62	34.64	80.83	84	79.4	58.8644	17.7406	86.59	52.43	38.75	52.16	48.06	36.89	83.25	79.98	75.92	61.5589	19.7653	57.16	46.08	41.86	47.08	41.09
62	42.85	44.71	38.3	33.66	33.17	22.66	83.07	80.21	79.81	50.9378	23.454	56.69	51.87	41.79	54.02	49.39	31.17	83.63	81.78	76.47	58.5344	18.2785	53.09	53.64	46.55	50.28	47.21	35.01	82.09	81.67	83.47	59.2233	18.2162	86.44	49.17	44.91	51.12	45.34	33.52	85.13	82.18	76.11	61.5467	20.6171	58.32	46.69	39.38	47.71	45.36
63	42.1	45.54	35.18	32.33	32.92	21.82	83.83	77.38	84.66	50.64	24.4739	55.43	52.83	47.01	53.15	47.28	31.09	82.39	83.48	82.52	59.4644	18.8505	52.82	51.26	46.02	55.86	47.39	36.17	80.9	76.64	82.75	58.8678	16.9083	91.5	47.77	39.88	55	46.15	32.09	85.3	85.59	76.61	62.21	22.5536	54.32	45.66	44.29	45.49	43.7
64	42.54	44.83	39.18	33.51	31.23	20.08	83.46	77.5	82.05	50.4867	24.0307	58.27	52.91	44.87	48.59	49.94	32.27	84	77.97	77.02	58.4267	17.4959	54.51	54.22	46.9	50.05	48.16	34.92	80.48	83.45	77.36	58.8944	17.1867	85.52	49.79	41.64	52.13	50	36.65	80.64	82.39	79.73	62.0544	19.6162	51.93	43.87	42.55	49.86	45.32
65	44.91	46.66	37.69	33.56	32.83	20.93	83.43	81.17	87.27	52.05	25.0976	54.14	50.64	41.06	49.16	50.24	31.06	82.73	85.04	82.39	58.4956	19.8606	54.32	50.06	47.04	50.24	47.45	32.4	80.94	83.79	80.98	58.58	18.5068	83.44	50.49	39.55	51.05	49.29	32	85.73	83.75	81.37	61.8522	21.4732	51.95	45.04	42.03	49.4	39.87
66	41.73	48.83	39.49	33.27	33.05	19.91	80.88	82.04	81.4	51.1778	23.9959	56.02	55.48	47.5	53.47	46.27	28.99	86.94	81.35	80.98	59.6667	19.3844	52.79	52.84	43.79	51.47	49.48	34.51	80.89	85.08	75.21	58.4511	17.5867	87.84	51.16	41.96	51.84	44.62	34.22	83.47	79.97	78.65	61.5256	20.6849	53.64	47.39	42	52.62	41.3
67	42.08	44.86	37.47	31.73	34.44	18.02	86.22	80.82	82.11	50.8611	25.3252	60.81	50.97	45.05	51.65	45.74	30.24	85.49	78.32	81.53	58.8667	19.0452	52.44	52.19	45.8	50.53	49.87	34.23	83.89	80.61	75.35	58.3233	17.2555	83.88	49.6	39.63	52.76	43.98	32.83	81.57	80.82	80.11	60.5756	20.7388	53.13	48.7	40.93	49.56	42.91
68	43.92	45.85	39.37	30.16	30.06	20.62	82.44	80.34	83.5	50.6956	24.7799	55.4	50.4	43.84	46.67	46.21	28.31	81.86	83.98	76.8	57.0522	19.3762	52.75	54	48.52	52.9	47.84	34.45	82.96	80.69	82.94	59.6722	17.8604	90.45	51.91	40.31	53.8	46.19	32.8	81.99	82.75	85.62	62.8689	22.172	54.85	49.42	40.97	50.56	43.48
69	41.09	44.99	40.07	33.19	35.18	19.83	83.46	81.16	82.9	51.3189	24.4254	56.14	55.12	44.37	49.38	46.6	30.87	86.01	85.39	80.76	59.4044	19.915	54.32	52.5	44.18	52.34	48.9	33.29	81.94	83.03	78.22	58.7467	17.9014	83.54	50.8	42.69	52.27	46	33.82	83.44	83.91	78.28	61.6389	20.3429	55.98	46.03	45.14	47.95	44.11
70	42.19	46.65	39.15	32.57	30.98	17.61	86.09	83.53	81.91	51.1867	25.8286	56.63	51.48	48.43	50.6	47.5	28.52	80.51	76.23	80.18	57.7867	17.6799	51.16	50.37	41.67	50.98	48.03	34.31	83.24	80.37	81.02	57.9056	18.5367	89.27	51.64	43.72	51.74	43.08	34.14	83.07	82.97	78.56	62.0211	21.1615	53.32	50.37	42.92	49.66	45.38
71	44.59	46.87	42.52	31.05	32.91	18.08	84.43	79.74	87.76	51.9944	25.5563	56.09	56.23	45.88	49.61	45.54	29.14	90.58	82.01	80.55	59.5144	20.4267	54.89	53.42	46.85	52.57	45.52	34.24	82.22	81.96	78.2	58.8744	17.5592	85.79	51.28	39.95	48.65	45.06	32.47	82.75	84.45	78.53	60.9922	21.5144	56.02	45.36	42.99	52.16	44.98
[truncated: 48 more columns]
